# Supplementary material for: Synergistic Effects of Hyperandrogenemia and Obesogenic Western-style Diet on Transcription and DNA Methylation in Visceral Adipose Tissue of Nonhuman Primates
Source: Sci Rep. 2019 Dec 17;9:19232. doi: 10.1038/s41598-019-55291-8 (PMC6917716; doi:10.1038/s41598-019-55291-8)
Supplement: Supplementary file 2 — Supplementary Tables S1-S14 [file 41598_2019_55291_MOESM2_ESM.xlsx]

## Sheet: Table-S1
Metabolic characteristics of the animals used in this study.
	C	T	WSD	T+WSD
Age (yrs)	5.7 ± 0.16	5.4 ± 0.04	5.5 ± 0.09	5.4 ± 0.04
Body Weight (kg)	6.4 ± 0.44	6.5 ± 0.44	6.7 ± 0.45	9.9 ± 0.73*
Body fat (%)	19.5 ± 2.2	20.6 ± 2.6	28.2 ± 3.9	48.2 ± 1.9*
Android fat (%)	9.6 ± 0.79	9.7 ± 0.43	10.5 ± 0.62	14.6 ± 0.55*
Omental adipocyte area (square microns)	6455 ± 1961	5189 ± 1668	10091 ±3165	21606 ± 1385**
Fasting Glucose (mg/dL)	46.7 ± 1.8	47.5 ± 1.6	54.8 ± 3.1	56.5 ± 3.4
Fasting Insulin (uU/mL)	11.3 ± 2.0	16.2 ± 3.4	21.6 ± 2.8	159 ± 44.0*
ivGTT Glucose AUC	6285 ± 345	5874 ± 365	8085 ± 344#	8759 ± 629#
IvGTT Insulin AUC	5862 ± 1585	8850 ± 1044	9136 ± 3234	35878 ± 9998*
Values presented as mean ± standard error of the mean, n=6 per group
* p<0.05 compared to Controls, T and WSD by post hoc Tukey’s multiple comparisons
** p<0.01 compared to Controls, T and WSD by post hoc Tukey’s multiple comparisons
# p<0.05 compared to Controls by post hoc Tukey’s multiple comparisons
Android fat (%) represents android fat as a percentage of total body fat

## Sheet: Table-S2
List of DEGs identified in the T+WSD comparison (FDR<0.05, Log2FC±0.583).
Log2Ratio” is calculated as Log2 (fold change) in gene expression compared to the control.
Gene ID	Log2FoldChange	p-value	Gene name	Gene description
ENSMMUG00000000507	6.83389	2.98011e-10	STMN2	stathmin 2 [Source:HGNC Symbol;Acc:HGNC:10577]
ENSMMUG00000003405	5.87015	2.22797e-09	MMP7	matrix metallopeptidase 7 [Source:HGNC Symbol;Acc:HGNC:7174]
ENSMMUG00000038446	5.22615	9.53334e-06	AADACL3	arylacetamide deacetylase like 3 [Source:HGNC Symbol;Acc:HGNC:32037]
ENSMMUG00000003827	5.1235	2.02035e-05	ALB	albumin [Source:HGNC Symbol;Acc:HGNC:399]
ENSMMUG00000020651	4.83232	0.000113658	SLC24A2	solute carrier family 24 member 2 [Source:HGNC Symbol;Acc:HGNC:10976]
ENSMMUG00000006796	4.7703	6.48132e-08	BHMT2	betaine--homocysteine S-methyltransferase 2 [Source:HGNC Symbol;Acc:HGNC:1048]
ENSMMUG00000042646	4.51351	2.7097e-07
ENSMMUG00000021293	4.45745	3.0256e-11	NRCAM	neuronal cell adhesion molecule [Source:HGNC Symbol;Acc:HGNC:7994]
ENSMMUG00000005541	4.44354	0.00133749	C5orf46	chromosome 5 open reading frame 46 [Source:HGNC Symbol;Acc:HGNC:33768]
ENSMMUG00000008709	4.36426	1.03199e-05	CHIT1	chitinase 1 [Source:HGNC Symbol;Acc:HGNC:1936]
ENSMMUG00000028729	4.18696	0.000338212	KLK4	kallikrein related peptidase 4 [Source:HGNC Symbol;Acc:HGNC:6365]
ENSMMUG00000039932	4.11762	0.00339338
ENSMMUG00000016191	4.06932	0.00325151	ABCA13	ATP binding cassette subfamily A member 13 [Source:HGNC Symbol;Acc:HGNC:14638]
ENSMMUG00000008451	4.00423	0.00226939	NRSN1	neurensin 1 [Source:HGNC Symbol;Acc:HGNC:17881]
ENSMMUG00000016443	3.97492	0.00659032
ENSMMUG00000015604	3.87911	0.000201075	MYBPC3	myosin binding protein C, cardiac [Source:HGNC Symbol;Acc:HGNC:7551]
ENSMMUG00000017636	3.81816	0.00219915	FAM234B	family with sequence similarity 234 member B [Source:HGNC Symbol;Acc:HGNC:29288]
ENSMMUG00000022971	3.65732	0.00694028	CTSV	cathepsin V [Source:HGNC Symbol;Acc:HGNC:2538]
ENSMMUG00000009607	3.63506	0.000186434	HTR2C	5-hydroxytryptamine receptor 2C [Source:HGNC Symbol;Acc:HGNC:5295]
ENSMMUG00000019458	3.55574	0.00126021	LY6K	lymphocyte antigen 6 family member K [Source:HGNC Symbol;Acc:HGNC:24225]
ENSMMUG00000016673	3.51705	0.00905458	TTR	transthyretin [Source:HGNC Symbol;Acc:HGNC:12405]
ENSMMUG00000046792	3.46085	0.00295523	CASQ1	calsequestrin 1 [Source:HGNC Symbol;Acc:HGNC:1512]
ENSMMUG00000021302	3.45141	0.00595396	FGB	fibrinogen beta chain [Source:HGNC Symbol;Acc:HGNC:3662]
ENSMMUG00000019196	3.28366	0.000170712	GDA	guanine deaminase [Source:HGNC Symbol;Acc:HGNC:4212]
ENSMMUG00000014626	3.26644	0.00017561	PCSK2	proprotein convertase subtilisin/kexin type 2 [Source:HGNC Symbol;Acc:HGNC:8744]
ENSMMUG00000007725	3.22191	0.000341184	HPX	hemopexin [Source:HGNC Symbol;Acc:HGNC:5171]
ENSMMUG00000023526	3.20222	0.00391438	ATP2A1	ATPase sarcoplasmic/endoplasmic reticulum Ca2+ transporting 1 [Source:HGNC Symbol;Acc:HGNC:811]
ENSMMUG00000038403	3.19031	0.00733812
ENSMMUG00000007870	3.18638	0.00131996
ENSMMUG00000040992	3.15303	0.00360214
ENSMMUG00000001618	3.09797	0.000367581	ATP6V0D2	ATPase H+ transporting V0 subunit d2 [Source:HGNC Symbol;Acc:HGNC:18266]
ENSMMUG00000044882	3.07818	0.00834515	RF00026
ENSMMUG00000002531	3.03157	0.000533067
ENSMMUG00000043746	2.99655	0.00569867
ENSMMUG00000003534	2.99126	1.33068e-06	RNF157	ring finger protein 157 [Source:HGNC Symbol;Acc:HGNC:29402]
ENSMMUG00000002787	2.98228	0.00122916	SFTPD	Pulmonary surfactant-associated protein D [Source:UniProtKB/Swiss-Prot;Acc:Q1PBC5]
ENSMMUG00000014396	2.95959	3.62027e-08	FRZB	frizzled related protein [Source:HGNC Symbol;Acc:HGNC:3959]
ENSMMUG00000044327	2.9496	0.000228626	RF00017	RNA, 7SL, cytoplasmic 57, pseudogene [Source:HGNC Symbol;Acc:HGNC:46073]
ENSMMUG00000000923	2.94181	0.000539121	ULBP1	UL16 binding protein 1 [Source:HGNC Symbol;Acc:HGNC:14893]
ENSMMUG00000008763	2.93084	4.25584e-06	WDR64	WD repeat domain 64 [Source:HGNC Symbol;Acc:HGNC:26570]
ENSMMUG00000032194	2.92297	0.00347916
ENSMMUG00000000672	2.91413	0.0049059	HP	haptoglobin precursor [Source:RefSeq peptide;Acc:NP_001247704]
ENSMMUG00000002930	2.90752	0.00283801
ENSMMUG00000014258	2.87643	7.77854e-06	FAM9C	family with sequence similarity 9 member C [Source:HGNC Symbol;Acc:HGNC:18405]
ENSMMUG00000017310	2.85424	0.000123809	TM4SF19
ENSMMUG00000005252	2.83747	3.33046e-05	SULT4A1	sulfotransferase family 4A member 1 [Source:HGNC Symbol;Acc:HGNC:14903]
ENSMMUG00000008615	2.8135	0.00195426	NEB	nebulin [Source:HGNC Symbol;Acc:HGNC:7720]
ENSMMUG00000017637	2.78707	0.00208718	GSG1	germ cell associated 1 [Source:HGNC Symbol;Acc:HGNC:19716]
ENSMMUG00000012324	2.77691	3.41036e-05
ENSMMUG00000009625	2.76684	4.8323e-09	CCDC136	coiled-coil domain containing 136 [Source:HGNC Symbol;Acc:HGNC:22225]
ENSMMUG00000004647	2.76222	0.00206853	RXFP1	relaxin/insulin like family peptide receptor 1 [Source:HGNC Symbol;Acc:HGNC:19718]
ENSMMUG00000009663	2.72795	0.00116174	C10orf90	chromosome 10 open reading frame 90 [Source:HGNC Symbol;Acc:HGNC:26563]
ENSMMUG00000001951	2.69007	0.00473178
ENSMMUG00000000647	2.68215	0.00196683	C1orf141	chromosome 1 open reading frame 141 [Source:HGNC Symbol;Acc:HGNC:32044]
ENSMMUG00000041922	2.68178	1.94906e-05
ENSMMUG00000010184	2.64505	0.00125436	GRM5	glutamate metabotropic receptor 5 [Source:HGNC Symbol;Acc:HGNC:4597]
ENSMMUG00000019481	2.62732	0.0068045	SLC26A7	solute carrier family 26 member 7 [Source:HGNC Symbol;Acc:HGNC:14467]
ENSMMUG00000006795	2.61136	1.39436e-08	DMGDH	dimethylglycine dehydrogenase [Source:HGNC Symbol;Acc:HGNC:24475]
ENSMMUG00000009257	2.59214	0.000617993	TBX15	T-box 15 [Source:HGNC Symbol;Acc:HGNC:11594]
ENSMMUG00000014667	2.58616	0.00030232	ABHD12B	abhydrolase domain containing 12B [Source:HGNC Symbol;Acc:HGNC:19837]
ENSMMUG00000022133	2.58406	1.30851e-07	CRYAB	crystallin alpha B [Source:HGNC Symbol;Acc:HGNC:2389]
ENSMMUG00000016349	2.58384	0.00666546	SYT14	synaptotagmin 14 [Source:HGNC Symbol;Acc:HGNC:23143]
ENSMMUG00000041216	2.5427	0.00379211
ENSMMUG00000012428	2.5385	0.00421795	CER1	cerberus 1, DAN family BMP antagonist [Source:HGNC Symbol;Acc:HGNC:1862]
ENSMMUG00000006493	2.53563	1.02603e-05	RASD1	ras related dexamethasone induced 1 [Source:HGNC Symbol;Acc:HGNC:15828]
ENSMMUG00000023713	2.53072	9.02737e-06	CST5	cystatin D [Source:HGNC Symbol;Acc:HGNC:2477]
ENSMMUG00000046448	2.52945	0.00660139
ENSMMUG00000040072	2.5124	0.000535005
ENSMMUG00000013543	2.51148	5.97121e-05	FBXO40	F-box protein 40 [Source:HGNC Symbol;Acc:HGNC:29816]
ENSMMUG00000008793	2.51123	0.000130216	SPP1	secreted phosphoprotein 1 [Source:HGNC Symbol;Acc:HGNC:11255]
ENSMMUG00000000958	2.49673	0.00209134	AKR1C2	aldo-keto reductase family 1 member C2 [Source:RefSeq peptide;Acc:NP_001182504]
ENSMMUG00000000824	2.49512	4.06322e-07	ADAMTS18	ADAM metallopeptidase with thrombospondin type 1 motif 18 [Source:HGNC Symbol;Acc:HGNC:17110]
ENSMMUG00000019978	2.49139	0.00185229	HHLA2	HERV-H LTR-associating 2 [Source:HGNC Symbol;Acc:HGNC:4905]
ENSMMUG00000006328	2.46958	8.73632e-05	DPP6	dipeptidyl peptidase like 6 [Source:HGNC Symbol;Acc:HGNC:3010]
ENSMMUG00000039473	2.46764	3.46035e-09	C21orf58	chromosome 21 open reading frame 58 [Source:HGNC Symbol;Acc:HGNC:1300]
ENSMMUG00000047236	2.46051	2.38784e-05
ENSMMUG00000022935	2.44501	1.53569e-05	BRINP2	BMP/retinoic acid inducible neural specific 2 [Source:HGNC Symbol;Acc:HGNC:13746]
ENSMMUG00000016469	2.44464	0.00255323	PCSK1N	proprotein convertase subtilisin/kexin type 1 inhibitor [Source:HGNC Symbol;Acc:HGNC:17301]
ENSMMUG00000029785	2.44214	2.78821e-07
ENSMMUG00000041338	2.43452	0.000443523	EYS	eyes shut homolog (Drosophila) [Source:HGNC Symbol;Acc:HGNC:21555]
ENSMMUG00000043588	2.42232	0.00172979
ENSMMUG00000048310	2.41944	0.00669002
ENSMMUG00000037612	2.41738	0.00549887
ENSMMUG00000011211	2.41119	3.1241e-05	BRSK2	BR serine/threonine kinase 2 [Source:HGNC Symbol;Acc:HGNC:11405]
ENSMMUG00000016810	2.3768	0.00452886	PAX6	paired box protein Pax-6 [Source:RefSeq peptide;Acc:NP_001253186]
ENSMMUG00000048572	2.34443	4.9271e-05
ENSMMUG00000002811	2.34312	0.00633032	SNTG1	syntrophin gamma 1 [Source:HGNC Symbol;Acc:HGNC:13740]
ENSMMUG00000045259	2.34067	0.000864129
ENSMMUG00000015649	2.33156	0.00240844	MOGAT1	monoacylglycerol O-acyltransferase 1 [Source:HGNC Symbol;Acc:HGNC:18210]
ENSMMUG00000005802	2.32987	0.00202936	IRX2	iroquois homeobox 2 [Source:HGNC Symbol;Acc:HGNC:14359]
ENSMMUG00000012924	2.32867	0.00894139	ANO3	anoctamin-3 [Source:RefSeq peptide;Acc:NP_001252833]
ENSMMUG00000001213	2.32421	0.000255731	SPATA9	spermatogenesis associated 9 [Source:HGNC Symbol;Acc:HGNC:22988]
ENSMMUG00000013125	2.31468	0.00107189	RIMKLA	N-acetylaspartylglutamate synthase A [Source:RefSeq peptide;Acc:NP_001248158]
ENSMMUG00000011627	2.31459	1.25001e-06	IL4I1	interleukin 4 induced 1 [Source:HGNC Symbol;Acc:HGNC:19094]
ENSMMUG00000007865	2.29224	0.00455172	CPN2	carboxypeptidase N subunit 2 [Source:HGNC Symbol;Acc:HGNC:2313]
ENSMMUG00000048324	2.28615	0.00269601
ENSMMUG00000048376	2.28118	0.0021581	RF00017	RNA, 7SL, cytoplasmic 760, pseudogene [Source:HGNC Symbol;Acc:HGNC:46776]
ENSMMUG00000015355	2.27329	8.21661e-12	RSPO3	R-spondin 3 [Source:HGNC Symbol;Acc:HGNC:20866]
ENSMMUG00000007010	2.26378	4.73864e-05
ENSMMUG00000023420	2.25901	0.00281758	AGTR2	angiotensin II receptor type 2 [Source:HGNC Symbol;Acc:HGNC:338]
ENSMMUG00000020783	2.24391	5.7838e-05	ANGPTL5	angiopoietin like 5 [Source:HGNC Symbol;Acc:HGNC:19705]
ENSMMUG00000016034	2.23449	0.00178463
ENSMMUG00000005322	2.2288	0.000856377	LEP	leptin precursor [Source:RefSeq peptide;Acc:NP_001036220]
ENSMMUG00000049159	2.21478	0.00325489
ENSMMUG00000009703	2.18822	2.05831e-05	OXTR	Oxytocin receptor [Source:UniProtKB/Swiss-Prot;Acc:P56494]
ENSMMUG00000024393	2.18779	0.00560473	RF00026	RNA, U6 small nuclear 653, pseudogene [Source:HGNC Symbol;Acc:HGNC:47616]
ENSMMUG00000013366	2.17736	0.000692371	NPR3	natriuretic peptide receptor 3 [Source:HGNC Symbol;Acc:HGNC:7945]
ENSMMUG00000007493	2.17673	0.00091136
ENSMMUG00000001344	2.17222	0.000113355	SPOCK1	SPARC/osteonectin, cwcv and kazal like domains proteoglycan 1 [Source:HGNC Symbol;Acc:HGNC:11251]
ENSMMUG00000041584	2.16763	0.000160372	GSTA3	glutathione S-transferase alpha 3 [Source:HGNC Symbol;Acc:HGNC:4628]
ENSMMUG00000002218	2.13677	0.00190734	RAP1GAP	RAP1 GTPase activating protein [Source:HGNC Symbol;Acc:HGNC:9858]
ENSMMUG00000014307	2.13632	0.00412219	MSTN	Growth/differentiation factor 8 [Source:UniProtKB/Swiss-Prot;Acc:A1C2U6]
ENSMMUG00000016549	2.11247	0.000679786	MMP9	matrix metallopeptidase 9 [Source:HGNC Symbol;Acc:HGNC:7176]
ENSMMUG00000006339	2.11188	0.000110452	CYP2E1	cytochrome P450 2E1 precursor [Source:RefSeq peptide;Acc:NP_001035303]
ENSMMUG00000046155	2.10215	0.00628697	TRPM8	transient receptor potential cation channel subfamily M member 8 [Source:HGNC Symbol;Acc:HGNC:17961]
ENSMMUG00000033899	2.10034	0.00865114	RF00619
ENSMMUG00000021678	2.09867	0.000220995	PCLO	piccolo presynaptic cytomatrix protein [Source:HGNC Symbol;Acc:HGNC:13406]
ENSMMUG00000031111	2.08674	0.000418965	LRRC10B	leucine rich repeat containing 10B [Source:HGNC Symbol;Acc:HGNC:37215]
ENSMMUG00000049050	2.08443	0.000169819	RF00017	RNA, 7SL, cytoplasmic 471, pseudogene [Source:HGNC Symbol;Acc:HGNC:46487]
ENSMMUG00000019054	2.08223	0.000622851	LIPG	lipase G, endothelial type [Source:HGNC Symbol;Acc:HGNC:6623]
ENSMMUG00000005927	2.08183	0.00500738	EHF	ETS homologous factor [Source:HGNC Symbol;Acc:HGNC:3246]
ENSMMUG00000009038	2.08055	1.90852e-09
ENSMMUG00000002724	2.07698	0.000419742	PNLIPRP1	pancreatic lipase related protein 1 [Source:HGNC Symbol;Acc:HGNC:9156]
ENSMMUG00000018581	2.07602	0.000394904
ENSMMUG00000045256	2.0726	1.13764e-05	WISP2	WNT1 inducible signaling pathway protein 2 [Source:HGNC Symbol;Acc:HGNC:12770]
ENSMMUG00000012571	2.07009	0.00576214	RORB	RAR related orphan receptor B [Source:HGNC Symbol;Acc:HGNC:10259]
ENSMMUG00000005976	2.06171	3.38014e-05	GLDN	gliomedin [Source:HGNC Symbol;Acc:HGNC:29514]
ENSMMUG00000041918	2.05675	0.00588786
ENSMMUG00000001917	2.03538	0.000124341	MATK	megakaryocyte-associated tyrosine kinase [Source:HGNC Symbol;Acc:HGNC:6906]
ENSMMUG00000007682	2.0337	0.00612088
ENSMMUG00000038758	2.03354	0.00135298	ARMS2	age-related maculopathy susceptibility 2 [Source:HGNC Symbol;Acc:HGNC:32685]
ENSMMUG00000009544	2.0296	0.00652886
ENSMMUG00000048377	2.02154	0.000146777
ENSMMUG00000007692	2.01583	0.00201535	APOB	apolipoprotein B [Source:HGNC Symbol;Acc:HGNC:603]
ENSMMUG00000018001	1.99924	0.00495186	NDP	NDP, norrin cystine knot growth factor [Source:HGNC Symbol;Acc:HGNC:7678]
ENSMMUG00000022640	1.99906	0.00143009	USH2A	usherin [Source:HGNC Symbol;Acc:HGNC:12601]
ENSMMUG00000001630	1.9976	4.29471e-05	DKK2	dickkopf WNT signaling pathway inhibitor 2 [Source:HGNC Symbol;Acc:HGNC:2892]
ENSMMUG00000049236	1.973	0.00624891
ENSMMUG00000037714	1.95667	0.000401216	CLEC2L	C-type lectin domain family 2 member L [Source:HGNC Symbol;Acc:HGNC:21969]
ENSMMUG00000031015	1.95562	0.000101426	RASSF10	Ras association domain family member 10 [Source:HGNC Symbol;Acc:HGNC:33984]
ENSMMUG00000003336	1.95551	0.00140897
ENSMMUG00000010368	1.94658	0.00163323
ENSMMUG00000004258	1.94653	4.49448e-07	FAM3B	family with sequence similarity 3 member B [Source:HGNC Symbol;Acc:HGNC:1253]
ENSMMUG00000040288	1.93985	2.95725e-09
ENSMMUG00000004273	1.93631	2.23629e-08	DOCK3	dedicator of cytokinesis 3 [Source:HGNC Symbol;Acc:HGNC:2989]
ENSMMUG00000010702	1.9262	0.000603903	EEPD1	endonuclease/exonuclease/phosphatase family domain containing 1 [Source:HGNC Symbol;Acc:HGNC:22223]
ENSMMUG00000042726	1.91002	0.00309489
ENSMMUG00000046083	1.90813	0.00182524
ENSMMUG00000003356	1.90668	0.00117959	TNC	tenascin C [Source:HGNC Symbol;Acc:HGNC:5318]
ENSMMUG00000018604	1.90013	0.00717603
ENSMMUG00000016244	1.888	0.00607866	POU1F1	pituitary-specific positive transcription factor 1 [Source:RefSeq peptide;Acc:NP_001036325]
ENSMMUG00000003100	1.88782	0.00184973	GMNC	geminin coiled-coil domain containing [Source:HGNC Symbol;Acc:HGNC:40049]
ENSMMUG00000015738	1.87966	0.000239263	VEGFD	vascular endothelial growth factor D [Source:HGNC Symbol;Acc:HGNC:3708]
ENSMMUG00000018538	1.86501	0.0039743
ENSMMUG00000013071	1.86221	2.02714e-08	UCHL1	ubiquitin C-terminal hydrolase L1 [Source:HGNC Symbol;Acc:HGNC:12513]
ENSMMUG00000041261	1.86081	5.90431e-05
ENSMMUG00000024785	1.8533	0.00918506	RF00045
ENSMMUG00000019684	1.84911	2.82275e-06	NQO1	NAD(P)H quinone dehydrogenase 1 [Source:HGNC Symbol;Acc:HGNC:2874]
ENSMMUG00000004998	1.84724	0.00293061	DLGAP3	DLG associated protein 3 [Source:HGNC Symbol;Acc:HGNC:30368]
ENSMMUG00000042439	1.84438	1.00922e-07
ENSMMUG00000033038	1.8408	0.00759671	RF00548	RNA, U11 small nuclear 6, pseudogene [Source:HGNC Symbol;Acc:HGNC:46946]
ENSMMUG00000011741	1.83136	0.00491117	SYT12	synaptotagmin 12 [Source:HGNC Symbol;Acc:HGNC:18381]
ENSMMUG00000044595	1.82808	0.000460404
ENSMMUG00000000637	1.82669	7.35016e-09	SGIP1	SH3 domain GRB2 like endophilin interacting protein 1 [Source:HGNC Symbol;Acc:HGNC:25412]
ENSMMUG00000017723	1.82185	3.32195e-05	GUCY2D	guanylate cyclase 2D, retinal [Source:HGNC Symbol;Acc:HGNC:4689]
ENSMMUG00000010826	1.81771	0.000378213	RGL3	ral guanine nucleotide dissociation stimulator like 3 [Source:HGNC Symbol;Acc:HGNC:30282]
ENSMMUG00000045181	1.808	0.00587021	PCDHA9	protocadherin alpha 9 [Source:HGNC Symbol;Acc:HGNC:8675]
ENSMMUG00000017065	1.80616	0.0057116	IZUMO2	IZUMO family member 2 [Source:HGNC Symbol;Acc:HGNC:28518]
ENSMMUG00000041520	1.80596	0.0070581	RF00017	RNA, 7SL, cytoplasmic 127, pseudogene [Source:HGNC Symbol;Acc:HGNC:46143]
ENSMMUG00000023565	1.793	8.76376e-05
ENSMMUG00000042482	1.79278	0.00233375
ENSMMUG00000049020	1.77485	0.00622347
ENSMMUG00000014349	1900-01-01 18:33:54	0.000427273	ITGAX	integrin subunit alpha X [Source:HGNC Symbol;Acc:HGNC:6152]
ENSMMUG00000007820	1.7691	2.72484e-06	CCDC3	coiled-coil domain-containing protein 3 precursor [Source:RefSeq peptide;Acc:NP_001180684]
ENSMMUG00000038898	1.76506	0.00399175	RF00017	RNA, 7SL, cytoplasmic 76, pseudogene [Source:HGNC Symbol;Acc:HGNC:46092]
ENSMMUG00000004771	1.75564	7.69542e-05	CXCL14	C-X-C motif chemokine ligand 14 [Source:HGNC Symbol;Acc:HGNC:10640]
ENSMMUG00000017378	1.75363	1.10907e-06	STS	steroid sulfatase [Source:HGNC Symbol;Acc:HGNC:11425]
ENSMMUG00000021779	1.7506	0.0060517	CORIN	corin, serine peptidase [Source:HGNC Symbol;Acc:HGNC:19012]
ENSMMUG00000019689	1.74997	2.4723e-10
ENSMMUG00000027429	1.74261	0.00604036	RF00019
ENSMMUG00000020947	1.73973	1.45402e-05	SSTR2	somatostatin receptor 2 [Source:HGNC Symbol;Acc:HGNC:11331]
ENSMMUG00000017703	1.73454	2.56367e-07	COL25A1	collagen type XXV alpha 1 chain [Source:HGNC Symbol;Acc:HGNC:18603]
ENSMMUG00000044165	1.73414	7.47856e-05	GOLGA7B	golgin A7 family member B [Source:HGNC Symbol;Acc:HGNC:31668]
ENSMMUG00000010352	1.73385	5.60412e-07	NEXN	nexilin F-actin binding protein [Source:HGNC Symbol;Acc:HGNC:29557]
ENSMMUG00000032292	1.72899	0.000283204	SCNN1D	sodium channel epithelial 1 delta subunit [Source:HGNC Symbol;Acc:HGNC:10601]
ENSMMUG00000048025	1.72731	0.00726889
ENSMMUG00000014771	1.72293	5.53882e-05	ZFHX2	zinc finger homeobox 2 [Source:HGNC Symbol;Acc:HGNC:20152]
ENSMMUG00000043632	1.70935	0.000667843
ENSMMUG00000017380	1.70914	1.0692e-05
ENSMMUG00000022224	1.70209	1.5635e-05	IL13RA2	interleukin 13 receptor subunit alpha 2 [Source:HGNC Symbol;Acc:HGNC:5975]
ENSMMUG00000040169	1.69421	9.28504e-05	LRRN2	leucine rich repeat neuronal 2 [Source:HGNC Symbol;Acc:HGNC:16914]
ENSMMUG00000048221	1.69377	0.00569671	RF02189
ENSMMUG00000048087	1.69357	1.19182e-05
ENSMMUG00000044486	1.68447	6.51437e-06	ATP1B2	ATPase Na+/K+ transporting subunit beta 2 [Source:HGNC Symbol;Acc:HGNC:805]
ENSMMUG00000040661	1.67111	9.86426e-05
ENSMMUG00000013405	1.66844	2.20193e-06	ADAMTS5	ADAM metallopeptidase with thrombospondin type 1 motif 5 [Source:HGNC Symbol;Acc:HGNC:221]
ENSMMUG00000022459	1.66744	0.00128261	CLEC4G	C-type lectin domain family 4 member G [Source:HGNC Symbol;Acc:HGNC:24591]
ENSMMUG00000002296	1.66157	0.000552141	MSR1	macrophage scavenger receptor 1 [Source:HGNC Symbol;Acc:HGNC:7376]
ENSMMUG00000043304	1.65842	1.46748e-09	FCER2	Fc fragment of IgE receptor II [Source:HGNC Symbol;Acc:HGNC:3612]
ENSMMUG00000021138	1.64414	0.00187159	DMBT1	deleted in malignant brain tumors 1 [Source:HGNC Symbol;Acc:HGNC:2926]
ENSMMUG00000030244	1.64079	2.39399e-07	CACNA2D1	calcium voltage-gated channel auxiliary subunit alpha2delta 1 [Source:HGNC Symbol;Acc:HGNC:1399]
ENSMMUG00000039486	1.63421	0.0011877
ENSMMUG00000045712	1.62995	0.00247117
ENSMMUG00000011773	1.62619	0.000141066	HTR2B	5-hydroxytryptamine receptor 2B [Source:HGNC Symbol;Acc:HGNC:5294]
ENSMMUG00000010342	1.6243	0.00688558	SLC38A3	solute carrier family 38 member 3 [Source:HGNC Symbol;Acc:HGNC:18044]
ENSMMUG00000006037	1.62329	0.00158502	HTRA4	HtrA serine peptidase 4 [Source:HGNC Symbol;Acc:HGNC:26909]
ENSMMUG00000048898	1.61445	0.00197258	SPRN	shadow of prion protein [Source:HGNC Symbol;Acc:HGNC:16871]
ENSMMUG00000042927	1.60473	0.000550688
ENSMMUG00000030786	1.60415	0.000442613	TRPC4	transient receptor potential cation channel subfamily C member 4 [Source:HGNC Symbol;Acc:HGNC:12336]
ENSMMUG00000001060	1.60034	0.000195225	RYR2	ryanodine receptor 2 [Source:HGNC Symbol;Acc:HGNC:10484]
ENSMMUG00000007762	1.59659	5.82596e-08	OTUB2	OTU deubiquitinase, ubiquitin aldehyde binding 2 [Source:HGNC Symbol;Acc:HGNC:20351]
ENSMMUG00000011015	1.59205	0.00317532	MMP27	matrix metallopeptidase 27 [Source:HGNC Symbol;Acc:HGNC:14250]
ENSMMUG00000008865	1.59158	9.27664e-05	HRASLS	HRAS like suppressor [Source:HGNC Symbol;Acc:HGNC:14922]
ENSMMUG00000001870	1.5903	2.23352e-06	AOC2	amine oxidase, copper containing 2 [Source:HGNC Symbol;Acc:HGNC:549]
ENSMMUG00000038993	1.5741	7.82933e-05
ENSMMUG00000016387	1.57405	0.000720528	ADM	adrenomedullin [Source:HGNC Symbol;Acc:HGNC:259]
ENSMMUG00000008538	1.56994	4.56253e-05	MFAP4	microfibril associated protein 4 [Source:HGNC Symbol;Acc:HGNC:7035]
ENSMMUG00000008423	1.5639	0.00113672
ENSMMUG00000010034	1.56159	8.36129e-15	SEMA5B	semaphorin 5B [Source:HGNC Symbol;Acc:HGNC:10737]
ENSMMUG00000047636	1.55829	0.00617767
ENSMMUG00000041521	1.55626	0.000691775
ENSMMUG00000022288	1.55294	1.54834e-05	MARK1	microtubule affinity regulating kinase 1 [Source:HGNC Symbol;Acc:HGNC:6896]
ENSMMUG00000018873	1.54354	0.001071
ENSMMUG00000000227	1.53794	1.35931e-07	MYH7B	myosin heavy chain 7B [Source:HGNC Symbol;Acc:HGNC:15906]
ENSMMUG00000002321	1.53752	2.42391e-08	SLC24A3	solute carrier family 24 member 3 [Source:HGNC Symbol;Acc:HGNC:10977]
ENSMMUG00000021177	1.53157	3.34026e-05	CLEC10A	C-type lectin domain containing 10A [Source:HGNC Symbol;Acc:HGNC:16916]
ENSMMUG00000016767	1.52873	1.1521e-05	GALNTL6	polypeptide N-acetylgalactosaminyltransferase like 6 [Source:HGNC Symbol;Acc:HGNC:33844]
ENSMMUG00000002217	1.52846	1.54641e-07	ALPL	alkaline phosphatase, liver/bone/kidney [Source:HGNC Symbol;Acc:HGNC:438]
ENSMMUG00000042889	1.52482	0.00583035
ENSMMUG00000038255	1.52239	6.06584e-07
ENSMMUG00000043118	1.51807	0.00267964
ENSMMUG00000048520	1.51801	0.00677892
ENSMMUG00000009699	1.51285	0.000722342	SSUH2	ssu-2 homolog (C. elegans) [Source:HGNC Symbol;Acc:HGNC:24809]
ENSMMUG00000019298	1.51174	0.000687079	SMCO3	single-pass membrane protein with coiled-coil domains 3 [Source:HGNC Symbol;Acc:HGNC:34401]
ENSMMUG00000017048	1.5102	0.00237224	KL	klotho [Source:HGNC Symbol;Acc:HGNC:6344]
ENSMMUG00000020410	1.50532	2.19346e-11	PRKN	parkin RBR E3 ubiquitin protein ligase [Source:HGNC Symbol;Acc:HGNC:8607]
ENSMMUG00000009821	1.49863	4.13074e-08	LRRC36	leucine rich repeat containing 36 [Source:HGNC Symbol;Acc:HGNC:25615]
ENSMMUG00000006538	1.49778	0.00419518	SULT1B1	sulfotransferase family 1B member 1 [Source:HGNC Symbol;Acc:HGNC:17845]
ENSMMUG00000025436	1.49778	0.000106465	RF00100	RNA, 7SK small nuclear pseudogene 97 [Source:HGNC Symbol;Acc:HGNC:45821]
ENSMMUG00000005797	1.49367	2.77809e-05	ALDH1L2	aldehyde dehydrogenase 1 family member L2 [Source:HGNC Symbol;Acc:HGNC:26777]
ENSMMUG00000002090	1.49325	3.19889e-06	ATP6V1B1	ATPase H+ transporting V1 subunit B1 [Source:HGNC Symbol;Acc:HGNC:853]
ENSMMUG00000039690	1.48498	0.00895742
ENSMMUG00000000375	1.48314	0.000268262	PLEKHG6	pleckstrin homology and RhoGEF domain containing G6 [Source:HGNC Symbol;Acc:HGNC:25562]
ENSMMUG00000004821	1.47978	0.00549983	MS4A14	membrane spanning 4-domains A14 [Source:HGNC Symbol;Acc:HGNC:30706]
ENSMMUG00000001811	1.47002	9.72383e-07	FMN1	formin 1 [Source:HGNC Symbol;Acc:HGNC:3768]
ENSMMUG00000014518	1.469	8.42295e-08	OSGIN2	oxidative stress induced growth inhibitor family member 2 [Source:HGNC Symbol;Acc:HGNC:1355]
ENSMMUG00000043458	1.46538	0.00515239	TMEM178A	transmembrane protein 178A [Source:HGNC Symbol;Acc:HGNC:28517]
ENSMMUG00000048385	1.46426	6.56322e-05
ENSMMUG00000001291	1.46033	2.79312e-05	SGCG	sarcoglycan gamma [Source:HGNC Symbol;Acc:HGNC:10809]
ENSMMUG00000039297	1.45778	0.00754018	EXOC1L	exocyst complex component 1 like [Source:HGNC Symbol;Acc:HGNC:53433]
ENSMMUG00000005009	1.45743	6.96431e-06	SLC38A11	solute carrier family 38 member 11 [Source:HGNC Symbol;Acc:HGNC:26836]
ENSMMUG00000044330	1.45602	0.00035347
ENSMMUG00000004411	1.45441	3.61054e-07	CYP7B1	cytochrome P450 family 7 subfamily B member 1 [Source:HGNC Symbol;Acc:HGNC:2652]
ENSMMUG00000018394	1.44777	2.65823e-07	SAXO1	stabilizer of axonemal microtubules 1 [Source:HGNC Symbol;Acc:HGNC:28566]
ENSMMUG00000012266	1.44523	0.004862	CCDC180	coiled-coil domain containing 180 [Source:HGNC Symbol;Acc:HGNC:29303]
ENSMMUG00000005270	1.43743	0.00731363	RYR3	ryanodine receptor 3 [Source:HGNC Symbol;Acc:HGNC:10485]
ENSMMUG00000018680	1.43676	0.000907815	KCNA2	potassium voltage-gated channel subfamily A member 2 [Source:HGNC Symbol;Acc:HGNC:6220]
ENSMMUG00000040879	1.43334	0.0016415	HSD11B1	hydroxysteroid 11-beta dehydrogenase 1 [Source:HGNC Symbol;Acc:HGNC:5208]
ENSMMUG00000005491	1900-01-01 10:23:14	0.000586141	CABP4	calcium binding protein 4 [Source:HGNC Symbol;Acc:HGNC:1386]
ENSMMUG00000022110	1.42978	0.00218288	PPP1R14C	protein phosphatase 1 regulatory inhibitor subunit 14C [Source:HGNC Symbol;Acc:HGNC:14952]
ENSMMUG00000023361	1.42662	0.00898425	GFRA2	GDNF family receptor alpha 2 [Source:HGNC Symbol;Acc:HGNC:4244]
ENSMMUG00000014456	1.42471	0.000207349	UGT8	UDP glycosyltransferase 8 [Source:HGNC Symbol;Acc:HGNC:12555]
ENSMMUG00000017666	1.42459	0.0008371	RNASE1	Ribonuclease pancreatic [Source:UniProtKB/Swiss-Prot;Acc:Q8SPN5]
ENSMMUG00000008576	1.41802	0.00709258	TM6SF2	transmembrane 6 superfamily member 2 [Source:HGNC Symbol;Acc:HGNC:11861]
ENSMMUG00000022875	1.41603	1.86045e-05	SLC7A10	solute carrier family 7 member 10 [Source:HGNC Symbol;Acc:HGNC:11058]
ENSMMUG00000014924	1.41325	0.000322091	FAM205C	family with sequence similarity 205 member C [Source:HGNC Symbol;Acc:HGNC:42673]
ENSMMUG00000043675	1.4132	0.00298291	CITED4	Cbp/p300 interacting transactivator with Glu/Asp rich carboxy-terminal domain 4 [Source:HGNC Symbol;Acc:HGNC:18696]
ENSMMUG00000011847	1.4119	3.17548e-07	CDYL2	chromodomain Y like 2 [Source:HGNC Symbol;Acc:HGNC:23030]
ENSMMUG00000016596	1.40799	0.00206474	OLFM2	olfactomedin 2 [Source:HGNC Symbol;Acc:HGNC:17189]
ENSMMUG00000008640	1.4011	0.00258417	STUM	stum, mechanosensory transduction mediator homolog [Source:HGNC Symbol;Acc:HGNC:30491]
ENSMMUG00000014818	1.39101	3.05769e-05	MYLK	myosin light chain kinase [Source:HGNC Symbol;Acc:HGNC:7590]
ENSMMUG00000003169	1.3817	0.000795669	CLSTN2	calsyntenin 2 [Source:HGNC Symbol;Acc:HGNC:17448]
ENSMMUG00000014473	1.37847	0.00023067	POPDC3	popeye domain containing 3 [Source:HGNC Symbol;Acc:HGNC:17649]
ENSMMUG00000016753	1.37646	0.000287383
ENSMMUG00000005299	1.3747	0.000322619	ADCYAP1R1	ADCYAP receptor type I [Source:HGNC Symbol;Acc:HGNC:242]
ENSMMUG00000003981	1.37392	1.94623e-05	TTYH2	tweety family member 2 [Source:HGNC Symbol;Acc:HGNC:13877]
ENSMMUG00000011849	1.37133	3.53672e-07	SNCG	gamma-synuclein [Source:RefSeq peptide;Acc:NP_001253489]
ENSMMUG00000005610	1.36814	3.89141e-06	PTPN4	protein tyrosine phosphatase, non-receptor type 4 [Source:HGNC Symbol;Acc:HGNC:9656]
ENSMMUG00000006911	1.36742	5.61178e-08	TMC7	transmembrane channel like 7 [Source:HGNC Symbol;Acc:HGNC:23000]
ENSMMUG00000014646	1.36674	7.0987e-05	NTF3	neurotrophin 3 [Source:HGNC Symbol;Acc:HGNC:8023]
ENSMMUG00000043060	1.36148	0.0073575
ENSMMUG00000046926	1.3578	0.00523469	PCDHA13	protocadherin alpha 13 [Source:HGNC Symbol;Acc:HGNC:8667]
ENSMMUG00000000494	1.35741	1.1035e-07
ENSMMUG00000012648	1.35466	0.000122218	GPNMB	glycoprotein nmb [Source:HGNC Symbol;Acc:HGNC:4462]
ENSMMUG00000009659	1.35265	0.000403509	CILP	cartilage intermediate layer protein [Source:HGNC Symbol;Acc:HGNC:1980]
ENSMMUG00000005686	1.34872	0.000175941	HOOK2	hook microtubule tethering protein 2 [Source:HGNC Symbol;Acc:HGNC:19885]
ENSMMUG00000045962	1.34004	6.22979e-05	AVPR2	arginine vasopressin receptor 2 [Source:HGNC Symbol;Acc:HGNC:897]
ENSMMUG00000009783	1.33877	0.00522672	CCL11	eotaxin precursor [Source:RefSeq peptide;Acc:NP_001028046]
ENSMMUG00000004415	1.33768	6.60846e-05	TNIP3	TNFAIP3 interacting protein 3 [Source:HGNC Symbol;Acc:HGNC:19315]
ENSMMUG00000043705	1.33611	0.000125559
ENSMMUG00000044961	1.33301	0.000771634
ENSMMUG00000022463	1.3319	0.000178951	CD209	CD209 antigen isoform 1 [Source:RefSeq peptide;Acc:NP_001028042]
ENSMMUG00000031415	1.33127	0.000126315	APOD	apolipoprotein D [Source:HGNC Symbol;Acc:HGNC:612]
ENSMMUG00000000023	1.32828	2.34063e-05	PTGER2	prostaglandin E receptor 2 [Source:HGNC Symbol;Acc:HGNC:9594]
ENSMMUG00000047960	1.32496	6.94256e-09	SVEP1	sushi, von Willebrand factor type A, EGF and pentraxin domain containing 1 [Source:HGNC Symbol;Acc:HGNC:15985]
ENSMMUG00000002481	1.32293	4.16598e-05	HIPK2	homeodomain interacting protein kinase 2 [Source:HGNC Symbol;Acc:HGNC:14402]
ENSMMUG00000011453	1.32273	1.20254e-07	LHX6	LIM homeobox 6 [Source:HGNC Symbol;Acc:HGNC:21735]
ENSMMUG00000020951	1.32119	9.09199e-06	NUAK1	NUAK family kinase 1 [Source:HGNC Symbol;Acc:HGNC:14311]
ENSMMUG00000022555	1.31759	4.79677e-05	GALNT17	polypeptide N-acetylgalactosaminyltransferase 17 [Source:HGNC Symbol;Acc:HGNC:16347]
ENSMMUG00000037931	1.31295	1.56233e-09	RF01956
ENSMMUG00000000215	1.31115	0.000376638	HIF3A	hypoxia inducible factor 3 alpha subunit [Source:HGNC Symbol;Acc:HGNC:15825]
ENSMMUG00000038179	1.30596	0.00322955	NRXN1	neurexin 1 [Source:HGNC Symbol;Acc:HGNC:8008]
ENSMMUG00000014787	1.30003	0.00227126	SLC6A16	solute carrier family 6 member 16 [Source:HGNC Symbol;Acc:HGNC:13622]
ENSMMUG00000023265	1.29836	2.19096e-07	AKAP12	A-kinase anchor protein 12 isoform 1 [Source:RefSeq peptide;Acc:NP_001265405]
ENSMMUG00000011051	1.29604	0.00242524	TRIM9	tripartite motif containing 9 [Source:HGNC Symbol;Acc:HGNC:16288]
ENSMMUG00000011058	1.2951	0.00850824	SPATA22	spermatogenesis associated 22 [Source:HGNC Symbol;Acc:HGNC:30705]
ENSMMUG00000040550	1.29235	0.0044332
ENSMMUG00000018340	1.29226	0.000211434	CNGB1	cyclic nucleotide gated channel beta 1 [Source:HGNC Symbol;Acc:HGNC:2151]
ENSMMUG00000037791	1.29219	0.00441756
ENSMMUG00000013920	1.28549	0.00701176	TREM2	triggering receptor expressed on myeloid cells 2 [Source:HGNC Symbol;Acc:HGNC:17761]
ENSMMUG00000021247	1.2817	3.6465e-07	ALS2CL	ALS2 C-terminal like [Source:HGNC Symbol;Acc:HGNC:20605]
ENSMMUG00000019072	1.27721	1.64717e-08	DAAM2	dishevelled associated activator of morphogenesis 2 [Source:HGNC Symbol;Acc:HGNC:18143]
ENSMMUG00000006442	1.27623	1.09268e-06	KCNB1	potassium voltage-gated channel subfamily B member 1 [Source:HGNC Symbol;Acc:HGNC:6231]
ENSMMUG00000019761	1.27203	0.000645748	GNA14	G protein subunit alpha 14 [Source:HGNC Symbol;Acc:HGNC:4382]
ENSMMUG00000038946	1.26581	0.00107549
ENSMMUG00000004177	1.26356	0.00435432	MYO7B	myosin VIIB [Source:HGNC Symbol;Acc:HGNC:7607]
ENSMMUG00000020516	1.26313	4.95997e-05	GALNT16	polypeptide N-acetylgalactosaminyltransferase 16 [Source:HGNC Symbol;Acc:HGNC:23233]
ENSMMUG00000023752	1.26079	0.000124053	SIX2	SIX homeobox 2 [Source:HGNC Symbol;Acc:HGNC:10888]
ENSMMUG00000019901	1.25474	4.80438e-07	SEPT11	septin 11 [Source:HGNC Symbol;Acc:HGNC:25589]
ENSMMUG00000012539	1.25437	0.000136822	MTURN	maturin, neural progenitor differentiation regulator homolog [Source:HGNC Symbol;Acc:HGNC:25457]
ENSMMUG00000017508	1.25361	1.55453e-06	NFASC	neurofascin [Source:HGNC Symbol;Acc:HGNC:29866]
ENSMMUG00000046310	1.2535	0.000183042
ENSMMUG00000000192	1.2523	2.13996e-05	MAP7D2	MAP7 domain containing 2 [Source:HGNC Symbol;Acc:HGNC:25899]
ENSMMUG00000007703	1.24886	0.00552398
ENSMMUG00000017386	1.2487	0.00356958	DDX4	DEAD-box helicase 4 [Source:HGNC Symbol;Acc:HGNC:18700]
ENSMMUG00000021996	1.24635	9.86748e-05
ENSMMUG00000017198	1.24199	0.00461603	KCNS3	potassium voltage-gated channel modifier subfamily S member 3 [Source:HGNC Symbol;Acc:HGNC:6302]
ENSMMUG00000020973	1.24028	8.13574e-05	PTCH2	patched 2 [Source:HGNC Symbol;Acc:HGNC:9586]
ENSMMUG00000006035	1.24015	0.000457929	THBS1	thrombospondin 1 [Source:HGNC Symbol;Acc:HGNC:11785]
ENSMMUG00000003486	1.24013	0.0085887	RGS1	regulator of G protein signaling 1 [Source:HGNC Symbol;Acc:HGNC:9991]
ENSMMUG00000018872	1.23914	2.47183e-05	SEMA3G	semaphorin 3G [Source:HGNC Symbol;Acc:HGNC:30400]
ENSMMUG00000002242	1.23774	2.12447e-05	MECOM	MDS1 and EVI1 complex locus [Source:HGNC Symbol;Acc:HGNC:3498]
ENSMMUG00000019116	1.23332	0.000324276
ENSMMUG00000023611	1.23296	1.83043e-07	FIGN	fidgetin, microtubule severing factor [Source:HGNC Symbol;Acc:HGNC:13285]
ENSMMUG00000045446	1.23281	3.84495e-05	CLECL1	C-type lectin like 1 [Source:HGNC Symbol;Acc:HGNC:24462]
ENSMMUG00000029627	1.23165	2.88248e-05
ENSMMUG00000013806	1.23111	0.000151234	ERN2	endoplasmic reticulum to nucleus signaling 2 [Source:HGNC Symbol;Acc:HGNC:16942]
ENSMMUG00000008393	1.23005	0.00107606	CSRNP3	cysteine/serine-rich nuclear protein 3 [Source:RefSeq peptide;Acc:NP_001244675]
ENSMMUG00000020868	1.22918	0.00517086	HOXB8	homeobox B8 [Source:HGNC Symbol;Acc:HGNC:5119]
ENSMMUG00000037975	1.22903	1.87753e-06
ENSMMUG00000002974	1.22476	0.00336391	ACP5	acid phosphatase 5, tartrate resistant [Source:HGNC Symbol;Acc:HGNC:124]
ENSMMUG00000015972	1.22429	0.000147295	CYP2J2	cytochrome P450 family 2 subfamily J member 2 [Source:HGNC Symbol;Acc:HGNC:2634]
ENSMMUG00000022694	1.22338	0.000188314	RFTN1	raftlin, lipid raft linker 1 [Source:HGNC Symbol;Acc:HGNC:30278]
ENSMMUG00000041816	1.22331	9.04503e-05
ENSMMUG00000045221	1.22287	0.000233213
ENSMMUG00000048851	1.22256	5.34209e-09	RF01955
ENSMMUG00000013799	1.21946	0.000185368	ABCG4	ATP binding cassette subfamily G member 4 [Source:HGNC Symbol;Acc:HGNC:13884]
ENSMMUG00000003314	1.21824	0.000326705	AQP3	aquaporin 3 (Gill blood group) [Source:HGNC Symbol;Acc:HGNC:636]
ENSMMUG00000004764	1.21738	0.000332762	MCAM	melanoma cell adhesion molecule [Source:HGNC Symbol;Acc:HGNC:6934]
ENSMMUG00000001817	1.21713	0.000132885	HES4	hes family bHLH transcription factor 4 [Source:HGNC Symbol;Acc:HGNC:24149]
ENSMMUG00000012749	1.21656	9.80985e-05
ENSMMUG00000014699	1.21638	0.00105104	COL7A1	collagen type VII alpha 1 chain [Source:HGNC Symbol;Acc:HGNC:2214]
ENSMMUG00000023677	1.21424	7.15113e-07	TNFRSF25	TNF receptor superfamily member 25 [Source:HGNC Symbol;Acc:HGNC:11910]
ENSMMUG00000020784	1.21283	0.000103669	CEP126	centrosomal protein 126 [Source:HGNC Symbol;Acc:HGNC:29264]
ENSMMUG00000020690	1.2119	1.17538e-05	EPB41L1	erythrocyte membrane protein band 4.1 like 1 [Source:HGNC Symbol;Acc:HGNC:3378]
ENSMMUG00000017401	1.20974	0.000243203
ENSMMUG00000012876	1.20794	0.000198275	CAPN11	calpain 11 [Source:HGNC Symbol;Acc:HGNC:1478]
ENSMMUG00000004263	1.20687	0.00423008	RPS6KL1	ribosomal protein S6 kinase like 1 [Source:HGNC Symbol;Acc:HGNC:20222]
ENSMMUG00000013225	1.20072	0.00276902	METTL7B	methyltransferase like 7B [Source:HGNC Symbol;Acc:HGNC:28276]
ENSMMUG00000020792	1.19797	3.28047e-05	RAPGEF4	Rap guanine nucleotide exchange factor 4 [Source:HGNC Symbol;Acc:HGNC:16626]
ENSMMUG00000016335	1.19592	1.03765e-05	PALMD	palmdelphin [Source:HGNC Symbol;Acc:HGNC:15846]
ENSMMUG00000012672	1.19527	2.57765e-06	MYO10	myosin X [Source:HGNC Symbol;Acc:HGNC:7593]
ENSMMUG00000015070	1.19498	1.32245e-06	TBX3	T-box 3 [Source:HGNC Symbol;Acc:HGNC:11602]
ENSMMUG00000048454	1.19269	9.8375e-08	RF01957
ENSMMUG00000015850	1.19257	0.000155149	ITIH5	inter-alpha-trypsin inhibitor heavy chain family member 5 [Source:HGNC Symbol;Acc:HGNC:21449]
ENSMMUG00000002413	1.19233	1.87886e-06	PLVAP	plasmalemma vesicle associated protein [Source:HGNC Symbol;Acc:HGNC:13635]
ENSMMUG00000019186	1.19231	3.64283e-07	P2RY2	purinergic receptor P2Y2 [Source:HGNC Symbol;Acc:HGNC:8541]
ENSMMUG00000043305	1.19077	0.00152572
ENSMMUG00000021205	1.18941	0.000206895	C3orf67	chromosome 3 open reading frame 67 [Source:HGNC Symbol;Acc:HGNC:24763]
ENSMMUG00000031029	1.18761	0.00033988
ENSMMUG00000013785	1.18676	0.00010173	TNS1	tensin 1 [Source:HGNC Symbol;Acc:HGNC:11973]
ENSMMUG00000021364	1.18562	0.000117651	GLCE	glucuronic acid epimerase [Source:HGNC Symbol;Acc:HGNC:17855]
ENSMMUG00000021827	1.18549	0.00886264	TRIM66	tripartite motif containing 66 [Source:HGNC Symbol;Acc:HGNC:29005]
ENSMMUG00000001803	1.18417	1.62253e-05	GJA5	gap junction protein alpha 5 [Source:HGNC Symbol;Acc:HGNC:4279]
ENSMMUG00000012632	1.18372	0.00537345	CLCN1	chloride voltage-gated channel 1 [Source:HGNC Symbol;Acc:HGNC:2019]
ENSMMUG00000001792	1.18335	0.00296148	KCNJ14	potassium voltage-gated channel subfamily J member 14 [Source:HGNC Symbol;Acc:HGNC:6260]
ENSMMUG00000043307	1.18261	0.00179305
ENSMMUG00000003905	1.18184	4.98716e-05	DHDH	dihydrodiol dehydrogenase [Source:HGNC Symbol;Acc:HGNC:17887]
ENSMMUG00000045006	1.18136	0.00922754	RF00017	RNA, 7SL, cytoplasmic 846, pseudogene [Source:HGNC Symbol;Acc:HGNC:46862]
ENSMMUG00000022791	1.18081	0.003532	HSF2BP	heat shock transcription factor 2 binding protein [Source:HGNC Symbol;Acc:HGNC:5226]
ENSMMUG00000010402	1.18059	0.0090697	CCBE1	collagen and calcium binding EGF domains 1 [Source:HGNC Symbol;Acc:HGNC:29426]
ENSMMUG00000017239	1.18053	7.33405e-07	MED12L	mediator complex subunit 12 like [Source:HGNC Symbol;Acc:HGNC:16050]
ENSMMUG00000046621	1.17904	0.000519883	KLHL25	kelch like family member 25 [Source:HGNC Symbol;Acc:HGNC:25732]
ENSMMUG00000018461	1.17819	1.48478e-07	NOTCH4	notch 4 [Source:HGNC Symbol;Acc:HGNC:7884]
ENSMMUG00000046081	1.1776	0.00178399
ENSMMUG00000014019	1.17392	0.0060387	FAM217A	family with sequence similarity 217 member A [Source:HGNC Symbol;Acc:HGNC:21362]
ENSMMUG00000019891	1.17346	0.000130329
ENSMMUG00000013989	1.17065	0.00017462	NDNF	protein NDNF precursor [Source:RefSeq peptide;Acc:NP_001180399]
ENSMMUG00000013768	1.17062	2.32767e-05	ARHGEF6	Rac/Cdc42 guanine nucleotide exchange factor 6 [Source:HGNC Symbol;Acc:HGNC:685]
ENSMMUG00000040696	1.16977	0.00257701	RF00017	RNA, 7SL, cytoplasmic 517, pseudogene [Source:HGNC Symbol;Acc:HGNC:46533]
ENSMMUG00000019949	1.16909	0.00569517	PRNP	Major prion protein [Source:UniProtKB/Swiss-Prot;Acc:P67997]
ENSMMUG00000003138	1.16906	0.00297786	P2RY6	pyrimidinergic receptor P2Y6 [Source:HGNC Symbol;Acc:HGNC:8543]
ENSMMUG00000007860	1.16903	2.28438e-07	PPIP5K1	diphosphoinositol pentakisphosphate kinase 1 [Source:HGNC Symbol;Acc:HGNC:29023]
ENSMMUG00000013637	1.16851	0.000440272	NOTCH3	notch 3 [Source:HGNC Symbol;Acc:HGNC:7883]
ENSMMUG00000005186	1.16844	5.37682e-05	RGS5	regulator of G protein signaling 5 [Source:HGNC Symbol;Acc:HGNC:10001]
ENSMMUG00000002210	1.16347	0.00498055	TNFRSF11A	TNF receptor superfamily member 11a [Source:HGNC Symbol;Acc:HGNC:11908]
ENSMMUG00000001579	1.16247	0.00870736	MATN3	matrilin 3 [Source:HGNC Symbol;Acc:HGNC:6909]
ENSMMUG00000013263	1.15252	4.7953e-05	CD300LG	CD300 molecule like family member g [Source:HGNC Symbol;Acc:HGNC:30455]
ENSMMUG00000015565	1.14751	0.00166684	ARTN	artemin [Source:HGNC Symbol;Acc:HGNC:727]
ENSMMUG00000007537	1.14649	0.000150985	HRC	histidine rich calcium binding protein [Source:HGNC Symbol;Acc:HGNC:5178]
ENSMMUG00000022712	1.14282	0.000249123
ENSMMUG00000015322	1.14109	0.000285973
ENSMMUG00000041342	1.1405	0.00420193
ENSMMUG00000021598	1.13918	7.62294e-05	CCDC68	coiled-coil domain containing 68 [Source:HGNC Symbol;Acc:HGNC:24350]
ENSMMUG00000039466	1.1373	0.00212558
ENSMMUG00000021296	1.13708	0.0064055	EML6	echinoderm microtubule associated protein like 6 [Source:HGNC Symbol;Acc:HGNC:35412]
ENSMMUG00000008710	1.13596	5.58602e-06	PCDH1	protocadherin 1 [Source:HGNC Symbol;Acc:HGNC:8655]
ENSMMUG00000015262	1.13512	0.00126492	RRAGD	Ras related GTP binding D [Source:HGNC Symbol;Acc:HGNC:19903]
ENSMMUG00000008714	1.13157	0.00249105	ADORA1	adenosine A1 receptor [Source:HGNC Symbol;Acc:HGNC:262]
ENSMMUG00000009614	1.12975	3.73589e-05	STAC	SH3 and cysteine rich domain [Source:HGNC Symbol;Acc:HGNC:11353]
ENSMMUG00000005407	1.12846	2.90074e-07	GFOD1	glucose-fructose oxidoreductase domain containing 1 [Source:HGNC Symbol;Acc:HGNC:21096]
ENSMMUG00000006734	1.12631	1.01153e-05	TIMP3	Metalloproteinase inhibitor 3 [Source:UniProtKB/Swiss-Prot;Acc:Q5PXZ9]
ENSMMUG00000015485	1.12538	0.00327453
ENSMMUG00000046656	1.12422	0.00191703
ENSMMUG00000031238	1.11807	2.42456e-06	CCM2L	CCM2 like scaffolding protein [Source:HGNC Symbol;Acc:HGNC:16153]
ENSMMUG00000019855	1.1168	0.00425933
ENSMMUG00000010474	1.11501	1.20842e-06	HMCN1	hemicentin 1 [Source:HGNC Symbol;Acc:HGNC:19194]
ENSMMUG00000000040	1.11185	0.00135213	EGLN3	egl-9 family hypoxia inducible factor 3 [Source:HGNC Symbol;Acc:HGNC:14661]
ENSMMUG00000015661	1.11177	0.000107244	PTPRU	protein tyrosine phosphatase, receptor type U [Source:HGNC Symbol;Acc:HGNC:9683]
ENSMMUG00000023557	1.11116	0.000128403	SCUBE3	signal peptide, CUB domain and EGF like domain containing 3 [Source:HGNC Symbol;Acc:HGNC:13655]
ENSMMUG00000012458	1.11111	0.000271449	AMIGO2	adhesion molecule with Ig like domain 2 [Source:HGNC Symbol;Acc:HGNC:24073]
ENSMMUG00000003851	1.10939	5.36107e-08	KALRN	kalirin RhoGEF kinase [Source:HGNC Symbol;Acc:HGNC:4814]
ENSMMUG00000000378	1.10396	7.9618e-07	SHROOM4	shroom family member 4 [Source:HGNC Symbol;Acc:HGNC:29215]
ENSMMUG00000018592	1.10316	9.63975e-05	ABCA6	ATP binding cassette subfamily A member 6 [Source:HGNC Symbol;Acc:HGNC:36]
ENSMMUG00000013441	1.10077	0.00055922
ENSMMUG00000002688	1.10064	0.00216708	VWCE	von Willebrand factor C and EGF domains [Source:HGNC Symbol;Acc:HGNC:26487]
ENSMMUG00000039926	1.09865	0.00184382
ENSMMUG00000005466	1.09567	0.00559922	SPOCD1	SPOC domain containing 1 [Source:HGNC Symbol;Acc:HGNC:26338]
ENSMMUG00000020254	1.09251	4.06438e-06	EXOC3L1	exocyst complex component 3 like 1 [Source:HGNC Symbol;Acc:HGNC:27540]
ENSMMUG00000008441	1.09182	0.00152483	BANK1	B cell scaffold protein with ankyrin repeats 1 [Source:HGNC Symbol;Acc:HGNC:18233]
ENSMMUG00000004976	1.09102	2.48168e-05	MEOX2	mesenchyme homeobox 2 [Source:HGNC Symbol;Acc:HGNC:7014]
ENSMMUG00000011845	1.09026	0.00293351	HK2	hexokinase 2 [Source:HGNC Symbol;Acc:HGNC:4923]
ENSMMUG00000028772	1.08941	0.00610413
ENSMMUG00000022546	1.08674	0.00343754	TCF15	transcription factor 15 [Source:HGNC Symbol;Acc:HGNC:11627]
ENSMMUG00000016574	1.08663	0.00138733	LILRB5	leukocyte immunoglobulin like receptor B5 [Source:HGNC Symbol;Acc:HGNC:6609]
ENSMMUG00000008447	1.08579	1.34069e-05	FBLN5	fibulin-5 precursor [Source:RefSeq peptide;Acc:NP_001247463]
ENSMMUG00000006559	1.08304	0.00617329	RAB42	RAB42, member RAS oncogene family [Source:HGNC Symbol;Acc:HGNC:28702]
ENSMMUG00000044129	1.08266	0.00432522	ABCA9	ATP binding cassette subfamily A member 9 [Source:HGNC Symbol;Acc:HGNC:39]
ENSMMUG00000013919	1.08071	0.00305781	TREML1	trem-like transcript 1 protein precursor [Source:RefSeq peptide;Acc:NP_001181658]
ENSMMUG00000021130	1.0807	2.23795e-06	RNF180	ring finger protein 180 [Source:HGNC Symbol;Acc:HGNC:27752]
ENSMMUG00000014411	1.07808	4.94189e-05	CORO6	coronin-6 [Source:RefSeq peptide;Acc:NP_001181441]
ENSMMUG00000047008	1.07728	0.000115849
ENSMMUG00000000482	1.07692	0.000862169	FLRT1	fibronectin leucine rich transmembrane protein 1 [Source:HGNC Symbol;Acc:HGNC:3760]
ENSMMUG00000022263	1.07625	0.000123634	MAMLD1	mastermind like domain containing 1 [Source:HGNC Symbol;Acc:HGNC:2568]
ENSMMUG00000037483	1.07542	0.00686363	TMEM140	transmembrane protein 140 [Source:HGNC Symbol;Acc:HGNC:21870]
ENSMMUG00000017621	1.07501	0.00337503	CD22	CD22 molecule [Source:HGNC Symbol;Acc:HGNC:1643]
ENSMMUG00000002058	1.0747	6.17487e-05	TAGLN	transgelin [Source:HGNC Symbol;Acc:HGNC:11553]
ENSMMUG00000005588	1.07357	6.91587e-09	SHANK3	SH3 and multiple ankyrin repeat domains 3 [Source:HGNC Symbol;Acc:HGNC:14294]
ENSMMUG00000047449	1.07279	0.00082855	IGF2	insulin like growth factor 2 [Source:HGNC Symbol;Acc:HGNC:5466]
ENSMMUG00000017301	1.072	0.00152684	TMEM54	transmembrane protein 54 [Source:HGNC Symbol;Acc:HGNC:24143]
ENSMMUG00000014175	1.07066	0.000142842	SPRY4	sprouty RTK signaling antagonist 4 [Source:HGNC Symbol;Acc:HGNC:15533]
ENSMMUG00000020320	1.06925	0.00150885	SEC16B	SEC16 homolog B, endoplasmic reticulum export factor [Source:HGNC Symbol;Acc:HGNC:30301]
ENSMMUG00000012322	1.06845	0.000542929	CRB1	crumbs 1, cell polarity complex component [Source:HGNC Symbol;Acc:HGNC:2343]
ENSMMUG00000020242	1.06779	0.00434805	NPY5R	neuropeptide Y receptor Y5 [Source:HGNC Symbol;Acc:HGNC:7958]
ENSMMUG00000047356	1.06326	0.0025847	LIPA	lipase A, lysosomal acid type [Source:HGNC Symbol;Acc:HGNC:6617]
ENSMMUG00000006431	1.06295	6.38693e-05	CAPN12	calpain 12 [Source:HGNC Symbol;Acc:HGNC:13249]
ENSMMUG00000001479	1.06277	0.000532228	LAMC2	laminin subunit gamma 2 [Source:HGNC Symbol;Acc:HGNC:6493]
ENSMMUG00000002087	1.06223	0.00188012	VAX2	ventral anterior homeobox 2 [Source:HGNC Symbol;Acc:HGNC:12661]
ENSMMUG00000013234	1.06168	8.46729e-05	DACH1	dachshund family transcription factor 1 [Source:HGNC Symbol;Acc:HGNC:2663]
ENSMMUG00000014618	1.06135	0.000373697	NDRG4	NDRG family member 4 [Source:HGNC Symbol;Acc:HGNC:14466]
ENSMMUG00000047259	1.05781	0.000358935	PLCXD1	phosphatidylinositol specific phospholipase C X domain containing 1 [Source:HGNC Symbol;Acc:HGNC:23148]
ENSMMUG00000021216	1.05748	0.00239285	UGT1A1	UDP-glucuronosyltransferase 1-1 precursor [Source:RefSeq peptide;Acc:NP_001028041]
ENSMMUG00000020172	1900-01-01 01:22:18	0.00402225	KIAA1755	KIAA1755 [Source:HGNC Symbol;Acc:HGNC:29372]
ENSMMUG00000004448	1.05495	0.000218889	TMEM144	transmembrane protein 144 [Source:HGNC Symbol;Acc:HGNC:25633]
ENSMMUG00000001908	1.05327	0.00820935	NAV1	neuron navigator 1 [Source:HGNC Symbol;Acc:HGNC:15989]
ENSMMUG00000019939	1.05293	0.000445877	HCAR2	Hydroxycarboxylic acid receptor 2 [Source: UniProtKB - A0A1D5QR05]
ENSMMUG00000022779	1.05282	0.000116241	TINAGL1	tubulointerstitial nephritis antigen like 1 [Source:HGNC Symbol;Acc:HGNC:19168]
ENSMMUG00000004048	1.05133	1.41495e-05	FZD4	frizzled class receptor 4 [Source:HGNC Symbol;Acc:HGNC:4042]
ENSMMUG00000004241	1.04695	0.000998694	LRRC39	leucine rich repeat containing 39 [Source:HGNC Symbol;Acc:HGNC:28228]
ENSMMUG00000048865	1.04413	0.00127879	MALRD1	MAM and LDL receptor class A domain containing 1 [Source:HGNC Symbol;Acc:HGNC:24331]
ENSMMUG00000020266	1.04297	0.000388281	KIAA0895L	KIAA0895 like [Source:HGNC Symbol;Acc:HGNC:34408]
ENSMMUG00000023326	1.03984	7.81439e-11	EPAS1	endothelial PAS domain protein 1 [Source:HGNC Symbol;Acc:HGNC:3374]
ENSMMUG00000007626	1.03934	1.32309e-05	ITSN1	intersectin 1 [Source:HGNC Symbol;Acc:HGNC:6183]
ENSMMUG00000017259	1.03736	0.000293288	DNAJC6	DnaJ heat shock protein family (Hsp40) member C6 [Source:HGNC Symbol;Acc:HGNC:15469]
ENSMMUG00000022136	1.03575	6.87036e-05	LAMA2	laminin subunit alpha 2 [Source:HGNC Symbol;Acc:HGNC:6482]
ENSMMUG00000013270	1.03395	0.00570429	RBPMS2	RNA binding protein, mRNA processing factor 2 [Source:HGNC Symbol;Acc:HGNC:19098]
ENSMMUG00000010392	1.0319	0.000290731
ENSMMUG00000017924	1.02953	0.00480272	DACT3	dishevelled binding antagonist of beta catenin 3 [Source:HGNC Symbol;Acc:HGNC:30745]
ENSMMUG00000001753	1.02937	0.000133029	ITGA1	integrin subunit alpha 1 [Source:HGNC Symbol;Acc:HGNC:6134]
ENSMMUG00000006495	1.02933	0.000704996	PEMT	phosphatidylethanolamine N-methyltransferase [Source:HGNC Symbol;Acc:HGNC:8830]
ENSMMUG00000015817	1.02818	0.00175809	TMTC1	transmembrane and tetratricopeptide repeat containing 1 [Source:HGNC Symbol;Acc:HGNC:24099]
ENSMMUG00000016730	1.02718	0.000413038
ENSMMUG00000021260	1.02703	0.000716829	TUFT1	tuftelin 1 [Source:HGNC Symbol;Acc:HGNC:12422]
ENSMMUG00000000874	1.02551	7.37505e-05	CHST1	carbohydrate sulfotransferase 1 [Source:HGNC Symbol;Acc:HGNC:1969]
ENSMMUG00000042260	1.02493	0.00361567	ENPP4	ectonucleotide pyrophosphatase/phosphodiesterase 4 [Source:HGNC Symbol;Acc:HGNC:3359]
ENSMMUG00000020346	1.02462	0.00176245	CPXM2	carboxypeptidase X, M14 family member 2 [Source:HGNC Symbol;Acc:HGNC:26977]
ENSMMUG00000028754	1.02439	0.00334932	SRRM5	serine/arginine repetitive matrix protein 5 [Source:RefSeq peptide;Acc:NP_001257699]
ENSMMUG00000013414	1.02371	5.16863e-05	WFS1	wolframin ER transmembrane glycoprotein [Source:HGNC Symbol;Acc:HGNC:12762]
ENSMMUG00000012109	1.02234	0.00344765	TSPAN33	tetraspanin 33 [Source:HGNC Symbol;Acc:HGNC:28743]
ENSMMUG00000019724	1.02174	0.00367203	SDK1	sidekick cell adhesion molecule 1 [Source:HGNC Symbol;Acc:HGNC:19307]
ENSMMUG00000010788	1.01878	0.000311222	ABCB1	multidrug resistance protein 1 [Source:RefSeq peptide;Acc:NP_001028059]
ENSMMUG00000016240	1.01846	0.00325201	FAM241B	family with sequence similarity 241 member B [Source:HGNC Symbol;Acc:HGNC:23519]
ENSMMUG00000002219	1.01844	3.22003e-05	RBP7	retinol binding protein 7 [Source:HGNC Symbol;Acc:HGNC:30316]
ENSMMUG00000037542	1.01767	4.40062e-07
ENSMMUG00000049063	1.01638	1.39031e-05
ENSMMUG00000008210	1.01627	0.00257	SRPX2	sushi repeat containing protein, X-linked 2 [Source:HGNC Symbol;Acc:HGNC:30668]
ENSMMUG00000022868	1.01516	0.0022184	CCDC69	coiled-coil domain containing 69 [Source:HGNC Symbol;Acc:HGNC:24487]
ENSMMUG00000016476	1.01514	0.000715703	TRAIP	TRAF interacting protein [Source:HGNC Symbol;Acc:HGNC:30764]
ENSMMUG00000007354	1.01477	4.9478e-06	NEK6	NIMA related kinase 6 [Source:HGNC Symbol;Acc:HGNC:7749]
ENSMMUG00000028947	1.01364	7.46288e-05	CFD	complement factor D [Source:HGNC Symbol;Acc:HGNC:2771]
ENSMMUG00000006437	1.01305	0.00310906	CA8	carbonic anhydrase 8 [Source:HGNC Symbol;Acc:HGNC:1382]
ENSMMUG00000040919	1.01155	0.000600731
ENSMMUG00000022679	1.00915	0.00096046	GJA4	gap junction protein alpha 4 [Source:HGNC Symbol;Acc:HGNC:4278]
ENSMMUG00000017904	1.00886	0.000528821	MAP1B	microtubule-associated protein 1B [Source:RefSeq peptide;Acc:NP_001252616]
ENSMMUG00000048566	1.00878	0.000682884	MCF2L	MCF.2 cell line derived transforming sequence like [Source:HGNC Symbol;Acc:HGNC:14576]
ENSMMUG00000023216	1.00623	0.00642179	ASTN1	astrotactin 1 [Source:HGNC Symbol;Acc:HGNC:773]
ENSMMUG00000004122	1.00607	0.00331965		Microtubule-associated protein tau [Source:UniProtKB/Swiss-Prot;Acc:P57786]
ENSMMUG00000028292	1.00547	0.0059862	RF00019
ENSMMUG00000014800	1.00528	0.000992146	SLC17A7	solute carrier family 17 member 7 [Source:HGNC Symbol;Acc:HGNC:16704]
ENSMMUG00000002932	1.00339	0.000505145	DPT	dermatopontin [Source:HGNC Symbol;Acc:HGNC:3011]
ENSMMUG00000000480	1.00311	0.00151057	KIAA1324L	KIAA1324 like [Source:HGNC Symbol;Acc:HGNC:21945]
ENSMMUG00000006421	1.00221	0.00191693	ADCY1	adenylate cyclase 1 [Source:HGNC Symbol;Acc:HGNC:232]
ENSMMUG00000013272	1.0017	0.00478528	GFRA3	GDNF family receptor alpha 3 [Source:HGNC Symbol;Acc:HGNC:4245]
ENSMMUG00000020415	1.00075	0.00103467	IL34	interleukin-34 precursor [Source:RefSeq peptide;Acc:NP_001181288]
ENSMMUG00000017351	0.999993	0.000264536	STAB1	stabilin 1 [Source:HGNC Symbol;Acc:HGNC:18628]
ENSMMUG00000003909	0.999289	4.78741e-12	FTL
ENSMMUG00000022589	0.998432	0.00509841	PMEPA1	prostate transmembrane protein, androgen induced 1 [Source:HGNC Symbol;Acc:HGNC:14107]
ENSMMUG00000000949	0.995367	0.00369507	FGF12	fibroblast growth factor 12 [Source:RefSeq peptide;Acc:NP_001180935]
ENSMMUG00000022893	0.995061	9.15202e-06	VWF	von Willebrand factor precursor [Source:RefSeq peptide;Acc:NP_001230015]
ENSMMUG00000017129	0.99357	0.00191092	SLC41A2	solute carrier family 41 member 2 [Source:HGNC Symbol;Acc:HGNC:31045]
ENSMMUG00000015100	0.99309	0.00541327	ABO	ABO, alpha 1-3-N-acetylgalactosaminyltransferase and alpha 1-3-galactosyltransferase [Source:HGNC Symbol;Acc:HGNC:79]
ENSMMUG00000010627	0.992199	0.00762429	APLNR	Apelin receptor [Source:UniProtKB/Swiss-Prot;Acc:O97666]
ENSMMUG00000038897	0.991771	0.000267897	RPH3AL	rabphilin 3A like (without C2 domains) [Source:HGNC Symbol;Acc:HGNC:10296]
ENSMMUG00000043218	0.991649	0.000122506
ENSMMUG00000042107	0.989786	0.00137268	RF00017	RNA, 7SL, cytoplasmic 3 [Source:HGNC Symbol;Acc:HGNC:23135]
ENSMMUG00000031409	0.988721	0.000715272	PIGZ	phosphatidylinositol glycan anchor biosynthesis class Z [Source:HGNC Symbol;Acc:HGNC:30596]
ENSMMUG00000018322	0.987659	4.00749e-05	FCN3	ficolin 3 [Source:HGNC Symbol;Acc:HGNC:3625]
ENSMMUG00000006392	0.985283	0.000311058	AIFM2	apoptosis inducing factor, mitochondria associated 2 [Source:HGNC Symbol;Acc:HGNC:21411]
ENSMMUG00000039443	0.984632	0.00650765
ENSMMUG00000030957	0.983987	0.00239554	FAM181B	family with sequence similarity 181 member B [Source:HGNC Symbol;Acc:HGNC:28512]
ENSMMUG00000003586	0.983378	0.000945325	ZNF366	zinc finger protein 366 [Source:HGNC Symbol;Acc:HGNC:18316]
ENSMMUG00000004847	0.982647	9.17844e-05	XYLB	xylulokinase [Source:HGNC Symbol;Acc:HGNC:12839]
ENSMMUG00000043701	0.982417	8.95868e-05	PPP1R16B	protein phosphatase 1 regulatory subunit 16B [Source:HGNC Symbol;Acc:HGNC:15850]
ENSMMUG00000022697	0.9802	2.61215e-05	STEAP4	STEAP4 metalloreductase [Source:HGNC Symbol;Acc:HGNC:21923]
ENSMMUG00000041157	0.978964	7.97724e-05
ENSMMUG00000011925	0.978439	0.000236698	KLHL3	kelch-like protein 3 [Source:RefSeq peptide;Acc:NP_001252766]
ENSMMUG00000016666	0.977801	0.0033952	CHRDL1	chordin like 1 [Source:HGNC Symbol;Acc:HGNC:29861]
ENSMMUG00000005854	0.977475	0.00444092	CPNE5	copine 5 [Source:HGNC Symbol;Acc:HGNC:2318]
ENSMMUG00000018542	0.977266	1.49499e-08	LNPEP	leucyl and cystinyl aminopeptidase [Source:HGNC Symbol;Acc:HGNC:6656]
ENSMMUG00000045531	0.976173	4.20787e-05	SLC35G1	solute carrier family 35 member G1 [Source:HGNC Symbol;Acc:HGNC:26607]
ENSMMUG00000005921	0.976015	0.000127111	KIF21B	kinesin family member 21B [Source:HGNC Symbol;Acc:HGNC:29442]
ENSMMUG00000013004	0.972922	0.00554281	MASP1	mannan binding lectin serine peptidase 1 [Source:HGNC Symbol;Acc:HGNC:6901]
ENSMMUG00000014742	0.972233	0.00216733	PTH1R	parathyroid hormone 1 receptor [Source:HGNC Symbol;Acc:HGNC:9608]
ENSMMUG00000031486	0.970199	0.000413413	COLQ	collagen like tail subunit of asymmetric acetylcholinesterase [Source:HGNC Symbol;Acc:HGNC:2226]
ENSMMUG00000043959	0.969646	2.32406e-06	MARCH2	membrane associated ring-CH-type finger 2 [Source:HGNC Symbol;Acc:HGNC:28038]
ENSMMUG00000013924	0.969468	7.65759e-05	USHBP1	USH1 protein network component harmonin binding protein 1 [Source:HGNC Symbol;Acc:HGNC:24058]
ENSMMUG00000003180	0.969127	0.000134014	TBC1D30	TBC1 domain family member 30 [Source:HGNC Symbol;Acc:HGNC:29164]
ENSMMUG00000016813	0.969026	1.89798e-05	CD93	CD93 molecule [Source:HGNC Symbol;Acc:HGNC:15855]
ENSMMUG00000047334	0.967717	0.000320859	RAMP3	receptor activity-modifying protein 3 precursor [Source:RefSeq peptide;Acc:NP_001244377]
ENSMMUG00000011474	0.966959	0.00221972	XPNPEP2	X-prolyl aminopeptidase 2 [Source:HGNC Symbol;Acc:HGNC:12823]
ENSMMUG00000038708	0.965729	0.00632166	SYPL2	synaptophysin like 2 [Source:HGNC Symbol;Acc:HGNC:27638]
ENSMMUG00000039104	0.962942	0.000255277
ENSMMUG00000012621	0.960034	0.000694773	FHL5	four and a half LIM domains 5 [Source:HGNC Symbol;Acc:HGNC:17371]
ENSMMUG00000008548	0.957876	0.000189565	TIGAR	TP53 induced glycolysis regulatory phosphatase [Source:HGNC Symbol;Acc:HGNC:1185]
ENSMMUG00000017521	0.957515	2.03412e-07	TEX2	testis expressed 2 [Source:HGNC Symbol;Acc:HGNC:30884]
ENSMMUG00000002740	0.955022	9.93868e-05	HEY1	hes related family bHLH transcription factor with YRPW motif 1 [Source:HGNC Symbol;Acc:HGNC:4880]
ENSMMUG00000039522	0.954658	0.00439289	F2R	coagulation factor II thrombin receptor [Source:HGNC Symbol;Acc:HGNC:3537]
ENSMMUG00000018159	0.952505	3.57103e-06	RAD21L1	RAD21 cohesin complex component like 1 [Source:HGNC Symbol;Acc:HGNC:16271]
ENSMMUG00000019157	0.952442	0.000133092	ASNS	asparagine synthetase (glutamine-hydrolyzing) [Source:HGNC Symbol;Acc:HGNC:753]
ENSMMUG00000031965	0.952399	0.000113284	ALAD	aminolevulinate dehydratase [Source:HGNC Symbol;Acc:HGNC:395]
ENSMMUG00000011851	0.951697	8.56735e-06	MMRN2	multimerin 2 [Source:HGNC Symbol;Acc:HGNC:19888]
ENSMMUG00000009195	0.949983	0.00836822	PLEK	pleckstrin [Source:HGNC Symbol;Acc:HGNC:9070]
ENSMMUG00000042881	0.948583	0.000455931	AIF1L	allograft inflammatory factor 1-like [Source:RefSeq peptide;Acc:NP_001181270]
ENSMMUG00000045942	0.948153	6.75993e-05
ENSMMUG00000015689	0.945803	8.78686e-05	ADGRG1	Adhesion G-protein coupled receptor G1 ADGRG1 N-terminal fragment ADGRG1 C-terminal fragment [Source:UniProtKB/Swiss-Prot;Acc:Q50DM8]
ENSMMUG00000029273	0.945152	7.90051e-06	ENTPD5	ectonucleoside triphosphate diphosphohydrolase 5 [Source:HGNC Symbol;Acc:HGNC:3367]
ENSMMUG00000010194	0.944678	1.0084e-06	A4GALT	alpha 1,4-galactosyltransferase (P blood group) [Source:HGNC Symbol;Acc:HGNC:18149]
ENSMMUG00000011835	0.944295	0.00762877	TRPC6	transient receptor potential cation channel subfamily C member 6 [Source:HGNC Symbol;Acc:HGNC:12338]
ENSMMUG00000022690	0.943558	0.00324289	GALNT15	polypeptide N-acetylgalactosaminyltransferase 15 [Source:HGNC Symbol;Acc:HGNC:21531]
ENSMMUG00000002114	0.943501	5.97484e-06	TFRC	transferrin receptor [Source:HGNC Symbol;Acc:HGNC:11763]
ENSMMUG00000015740	0.94302	9.70399e-05	PIR	pirin [Source:HGNC Symbol;Acc:HGNC:30048]
ENSMMUG00000016938	0.942943	0.00030317	GSDME	gasdermin E [Source:HGNC Symbol;Acc:HGNC:2810]
ENSMMUG00000045093	0.939774	0.00192054	CCNB3	cyclin B3 [Source:HGNC Symbol;Acc:HGNC:18709]
ENSMMUG00000007883	0.937901	0.00924574	RIPOR3	RIPOR family member 3 [Source:HGNC Symbol;Acc:HGNC:16168]
ENSMMUG00000023345	0.936856	4.87075e-06	ADGRL4	adhesion G protein-coupled receptor L4 [Source:HGNC Symbol;Acc:HGNC:20822]
ENSMMUG00000020437	0.934952	3.45862e-05	NOS3	nitric oxide synthase 3 [Source:HGNC Symbol;Acc:HGNC:7876]
ENSMMUG00000008749	0.934729	5.06242e-05	ARHGEF15	Rho guanine nucleotide exchange factor 15 [Source:HGNC Symbol;Acc:HGNC:15590]
ENSMMUG00000020804	0.932349	0.000843658	TMEM132B	transmembrane protein 132B [Source:HGNC Symbol;Acc:HGNC:29397]
ENSMMUG00000037449	0.931591	0.00182178	CELF2	CUGBP Elav-like family member 2 [Source:HGNC Symbol;Acc:HGNC:2550]
ENSMMUG00000018579	0.931298	0.000588005
ENSMMUG00000001871	0.93112	0.00473845	AOC3	amine oxidase, copper containing 3 [Source:HGNC Symbol;Acc:HGNC:550]
ENSMMUG00000011129	0.930685	0.00308482	CFAP221	cilia and flagella associated protein 221 [Source:HGNC Symbol;Acc:HGNC:33720]
ENSMMUG00000007798	0.929989	0.00411251	CLMP	CXADR like membrane protein [Source:HGNC Symbol;Acc:HGNC:24039]
ENSMMUG00000047391	0.929571	0.000346629	SRXN1	sulfiredoxin-1 [Source:RefSeq peptide;Acc:NP_001181486]
ENSMMUG00000008341	0.927554	0.000684763	ARHGAP24	Rho GTPase activating protein 24 [Source:HGNC Symbol;Acc:HGNC:25361]
ENSMMUG00000011072	0.926845	9.49518e-06	PTPRB	protein tyrosine phosphatase, receptor type B [Source:HGNC Symbol;Acc:HGNC:9665]
ENSMMUG00000031191	0.926422	0.000618983	ZNF695	zinc finger protein 695 [Source:HGNC Symbol;Acc:HGNC:30954]
ENSMMUG00000000306	0.923824	0.000473612	RMDN3	regulator of microtubule dynamics protein 3 [Source:RefSeq peptide;Acc:NP_001248689]
ENSMMUG00000022666	0.923137	0.00326484	TEPP	testis, prostate and placenta expressed [Source:HGNC Symbol;Acc:HGNC:33745]
ENSMMUG00000017379	0.923075	4.72279e-06	MKL2	MKL1/myocardin like 2 [Source:HGNC Symbol;Acc:HGNC:29819]
ENSMMUG00000006766	0.9213	2.48168e-06	RUNDC3B	RUN domain containing 3B [Source:HGNC Symbol;Acc:HGNC:30286]
ENSMMUG00000002100	0.921147	5.455e-06	MITF	melanogenesis associated transcription factor [Source:HGNC Symbol;Acc:HGNC:7105]
ENSMMUG00000014816	0.920195	0.000536343	PLIN3	perilipin 3 [Source:HGNC Symbol;Acc:HGNC:16893]
ENSMMUG00000000202	0.918399	0.000187998	ADAM20	ADAM metallopeptidase domain 20 [Source:HGNC Symbol;Acc:HGNC:199]
ENSMMUG00000002805	0.917587	0.00483298	HEPH	hephaestin [Source:HGNC Symbol;Acc:HGNC:4866]
ENSMMUG00000023432	0.916605	0.00051925	CCDC17	coiled-coil domain containing 17 [Source:HGNC Symbol;Acc:HGNC:26574]
ENSMMUG00000021545	0.916487	0.00120063	ZAP70	zeta chain of T cell receptor associated protein kinase 70 [Source:HGNC Symbol;Acc:HGNC:12858]
ENSMMUG00000022280	0.916484	0.00467422	COL4A1	collagen type IV alpha 1 chain [Source:HGNC Symbol;Acc:HGNC:2202]
ENSMMUG00000010119	0.908943	0.000148895	AAMDC	adipogenesis associated Mth938 domain containing [Source:HGNC Symbol;Acc:HGNC:30205]
ENSMMUG00000007187	0.907796	0.00239394	HDHD3	haloacid dehalogenase like hydrolase domain containing 3 [Source:HGNC Symbol;Acc:HGNC:28171]
ENSMMUG00000001399	0.907542	0.00820004	HMGCLL1	3-hydroxymethyl-3-methylglutaryl-CoA lyase like 1 [Source:HGNC Symbol;Acc:HGNC:21359]
ENSMMUG00000005870	0.90749	2.23032e-05	DMTN	dematin actin binding protein [Source:HGNC Symbol;Acc:HGNC:3382]
ENSMMUG00000000549	0.905981	0.00416728	AVPR1A	arginine vasopressin receptor 1A [Source:HGNC Symbol;Acc:HGNC:895]
ENSMMUG00000039058	0.905554	7.7371e-07	FAM149A	family with sequence similarity 149 member A [Source:HGNC Symbol;Acc:HGNC:24527]
ENSMMUG00000005577	0.905436	0.00339143	COL9A1	collagen type IX alpha 1 chain [Source:HGNC Symbol;Acc:HGNC:2217]
ENSMMUG00000000768	0.900893	1.30375e-07	PTPRM	protein tyrosine phosphatase, receptor type M [Source:HGNC Symbol;Acc:HGNC:9675]
ENSMMUG00000010706	0.900779	7.72773e-05	TMEM44	transmembrane protein 44 [Source:HGNC Symbol;Acc:HGNC:25120]
ENSMMUG00000011384	0.900723	0.00338995	RBM24	RNA binding motif protein 24 [Source:HGNC Symbol;Acc:HGNC:21539]
ENSMMUG00000011809	0.900327	3.8294e-08	PECAM1	platelet and endothelial cell adhesion molecule 1 [Source:HGNC Symbol;Acc:HGNC:8823]
ENSMMUG00000004818	0.899907	0.00572295	SORBS1	sorbin and SH3 domain containing 1 [Source:HGNC Symbol;Acc:HGNC:14565]
ENSMMUG00000020680	0.898537	0.000179296	AGTR1	angiotensin II receptor type 1 [Source:HGNC Symbol;Acc:HGNC:336]
ENSMMUG00000022208	0.897491	4.67183e-06	SCCPDH	saccharopine dehydrogenase (putative) [Source:HGNC Symbol;Acc:HGNC:24275]
ENSMMUG00000013966	0.897287	0.000197054	LGMN	legumain [Source:HGNC Symbol;Acc:HGNC:9472]
ENSMMUG00000021434	0.897207	0.000928262	ABCA2	ATP binding cassette subfamily A member 2 [Source:HGNC Symbol;Acc:HGNC:32]
ENSMMUG00000019883	0.896493	0.00912123	RBM20	RNA binding motif protein 20 [Source:HGNC Symbol;Acc:HGNC:27424]
ENSMMUG00000018855	0.89572	0.0026977	CYTH4	cytohesin 4 [Source:HGNC Symbol;Acc:HGNC:9505]
ENSMMUG00000005414	0.895393	0.000270602	NDST1	N-deacetylase and N-sulfotransferase 1 [Source:HGNC Symbol;Acc:HGNC:7680]
ENSMMUG00000002779	0.893371	0.00126721	CHST2	carbohydrate sulfotransferase 2 [Source:HGNC Symbol;Acc:HGNC:1970]
ENSMMUG00000003499	0.891304	0.00260758	SLC36A1	solute carrier family 36 member 1 [Source:HGNC Symbol;Acc:HGNC:18761]
ENSMMUG00000038144	0.891142	1.30611e-06	CREG1	cellular repressor of E1A stimulated genes 1 [Source:HGNC Symbol;Acc:HGNC:2351]
ENSMMUG00000045507	0.890787	0.00140126	SMIM8	small integral membrane protein 8 [Source:HGNC Symbol;Acc:HGNC:21401]
ENSMMUG00000002361	0.890681	7.64873e-07	PALM2	paralemmin-2 [Source:RefSeq peptide;Acc:NP_001191050]
ENSMMUG00000008992	0.88875	0.000953739	NPL	N-acetylneuraminate pyruvate lyase [Source:HGNC Symbol;Acc:HGNC:16781]
ENSMMUG00000007523	0.888618	7.75654e-06	IKZF4	IKAROS family zinc finger 4 [Source:HGNC Symbol;Acc:HGNC:13179]
ENSMMUG00000009084	0.884852	4.77705e-05	TM6SF1	transmembrane 6 superfamily member 1 [Source:HGNC Symbol;Acc:HGNC:11860]
ENSMMUG00000021909	0.884582	8.73526e-05	TWIST2	twist family bHLH transcription factor 2 [Source:HGNC Symbol;Acc:HGNC:20670]
ENSMMUG00000043635	0.884479	0.000283733
ENSMMUG00000017963	0.884473	0.00415745	MREG	melanoregulin [Source:RefSeq peptide;Acc:NP_001245002]
ENSMMUG00000005220	0.883546	0.000608518	SYNM	synemin [Source:HGNC Symbol;Acc:HGNC:24466]
ENSMMUG00000021657	0.883356	1.83277e-07	ABLIM3	actin binding LIM protein family member 3 [Source:HGNC Symbol;Acc:HGNC:29132]
ENSMMUG00000008777	0.883289	0.00091897	ASPH	aspartate beta-hydroxylase [Source:HGNC Symbol;Acc:HGNC:757]
ENSMMUG00000013302	0.882946	0.00138316	FAM184A	family with sequence similarity 184 member A [Source:HGNC Symbol;Acc:HGNC:20991]
ENSMMUG00000014671	0.881922	0.000150032	OGFRL1	opioid growth factor receptor like 1 [Source:HGNC Symbol;Acc:HGNC:21378]
ENSMMUG00000004838	0.881003	0.00612469	TNNI2	troponin I2, fast skeletal type [Source:HGNC Symbol;Acc:HGNC:11946]
ENSMMUG00000017245	0.879388	0.00750132	P2RY14	purinergic receptor P2Y14 [Source:HGNC Symbol;Acc:HGNC:16442]
ENSMMUG00000009594	0.87776	0.00566846	FGFR2	fibroblast growth factor receptor 2 [Source:HGNC Symbol;Acc:HGNC:3689]
ENSMMUG00000003725	0.877356	0.00412047	MDGA1	MAM domain containing glycosylphosphatidylinositol anchor 1 [Source:HGNC Symbol;Acc:HGNC:19267]
ENSMMUG00000002897	0.873425	0.000163535	RYR1	ryanodine receptor 1 [Source:HGNC Symbol;Acc:HGNC:10483]
ENSMMUG00000019275	0.87268	3.1291e-05	FILIP1	filamin A interacting protein 1 [Source:HGNC Symbol;Acc:HGNC:21015]
ENSMMUG00000000136	0.872631	0.00296147	SPATA6L	spermatogenesis associated 6 like [Source:HGNC Symbol;Acc:HGNC:25472]
ENSMMUG00000006026	0.872499	4.77714e-06	SH3D19	SH3 domain containing 19 [Source:HGNC Symbol;Acc:HGNC:30418]
ENSMMUG00000017607	0.871518	0.000336933	N4BP3	NEDD4 binding protein 3 [Source:HGNC Symbol;Acc:HGNC:29852]
ENSMMUG00000010908	0.868477	0.00174114	HSPA12A	heat shock protein family A (Hsp70) member 12A [Source:HGNC Symbol;Acc:HGNC:19022]
ENSMMUG00000016215	0.867119	4.83413e-06	HIVEP3	human immunodeficiency virus type I enhancer binding protein 3 [Source:HGNC Symbol;Acc:HGNC:13561]
ENSMMUG00000028921	0.866423	0.00182522	NETO2	neuropilin and tolloid like 2 [Source:HGNC Symbol;Acc:HGNC:14644]
ENSMMUG00000004125	0.864402	0.000229018	YWHAG	tyrosine 3-monooxygenase/tryptophan 5-monooxygenase activation protein gamma [Source:HGNC Symbol;Acc:HGNC:12852]
ENSMMUG00000016385	0.862895	3.79743e-05	PSD3	pleckstrin and Sec7 domain containing 3 [Source:HGNC Symbol;Acc:HGNC:19093]
ENSMMUG00000001276	0.862806	0.000224352	JAG2	jagged 2 [Source:HGNC Symbol;Acc:HGNC:6189]
ENSMMUG00000022498	0.86231	0.000111691	FMNL3	formin like 3 [Source:HGNC Symbol;Acc:HGNC:23698]
ENSMMUG00000013541	0.861255	2.28933e-05	SPTBN1	spectrin beta, non-erythrocytic 1 [Source:HGNC Symbol;Acc:HGNC:11275]
ENSMMUG00000009652	0.860985	1.38052e-06	CCSER1	coiled-coil serine rich protein 1 [Source:HGNC Symbol;Acc:HGNC:29349]
ENSMMUG00000008486	0.860833	1.49173e-05	ESAM	endothelial cell adhesion molecule [Source:HGNC Symbol;Acc:HGNC:17474]
ENSMMUG00000016668	0.860646	0.00125498	EHBP1	EH domain binding protein 1 [Source:HGNC Symbol;Acc:HGNC:29144]
ENSMMUG00000004029	0.860346	0.00623733	RASL12	ras-like protein family member 12 [Source:RefSeq peptide;Acc:NP_001252923]
ENSMMUG00000019762	0.860229	3.02824e-08	TBKBP1	TBK1 binding protein 1 [Source:HGNC Symbol;Acc:HGNC:30140]
ENSMMUG00000016589	0.860196	0.00127001	TNNT3	troponin T3, fast skeletal type [Source:HGNC Symbol;Acc:HGNC:11950]
ENSMMUG00000016976	0.858733	0.00616434	DOCK8	dedicator of cytokinesis 8 [Source:HGNC Symbol;Acc:HGNC:19191]
ENSMMUG00000007914	0.857897	2.7681e-06	ZNF563	zinc finger protein 563 [Source:HGNC Symbol;Acc:HGNC:30498]
ENSMMUG00000045769	0.857831	0.00178738	TTLL10	inactive polyglycylase TTLL10 [Source:RefSeq peptide;Acc:NP_001156552]
ENSMMUG00000045077	0.856227	5.05914e-05	UBE2G2	ubiquitin conjugating enzyme E2 G2 [Source:HGNC Symbol;Acc:HGNC:12483]
ENSMMUG00000003697	0.855883	0.000340069	INPP4B	inositol polyphosphate-4-phosphatase type II B [Source:HGNC Symbol;Acc:HGNC:6075]
ENSMMUG00000000111	0.852218	4.0473e-05	PDE1B	phosphodiesterase 1B [Source:HGNC Symbol;Acc:HGNC:8775]
ENSMMUG00000006884	0.851988	0.00798779	EFCAB3	EF-hand calcium binding domain 3 [Source:HGNC Symbol;Acc:HGNC:26379]
ENSMMUG00000019836	0.851084	1.18466e-05	MEF2C	myocyte enhancer factor 2C [Source:HGNC Symbol;Acc:HGNC:6996]
ENSMMUG00000019073	0.850852	0.000518565	MYCT1	myc target protein 1 [Source:RefSeq peptide;Acc:NP_001181075]
ENSMMUG00000019356	0.84951	0.000951141	BICRA	BRD4 interacting chromatin remodeling complex associated protein [Source:HGNC Symbol;Acc:HGNC:4332]
ENSMMUG00000000769	0.847643	0.00899479	NLRC5	NLR family CARD domain containing 5 [Source:HGNC Symbol;Acc:HGNC:29933]
ENSMMUG00000015885	0.847349	0.000285388	MEGF9	multiple EGF like domains 9 [Source:HGNC Symbol;Acc:HGNC:3234]
ENSMMUG00000010444	0.845036	0.000703517	RNF150	ring finger protein 150 [Source:HGNC Symbol;Acc:HGNC:23138]
ENSMMUG00000010143	0.844175	2.72376e-05	PKN3	protein kinase N3 [Source:HGNC Symbol;Acc:HGNC:17999]
ENSMMUG00000044802	0.84399	0.000135659
ENSMMUG00000023290	0.843666	0.00221609
ENSMMUG00000001534	0.843114	0.00129248	CAPN3	calpain 3 [Source:HGNC Symbol;Acc:HGNC:1480]
ENSMMUG00000041192	0.842738	0.00180122	FABP4	fatty acid binding protein 4 [Source:HGNC Symbol;Acc:HGNC:3559]
ENSMMUG00000022282	0.842387	0.00631891	COL4A2	collagen type IV alpha 2 chain [Source:HGNC Symbol;Acc:HGNC:2203]
ENSMMUG00000012240	0.841748	1.63798e-05	PIGS	phosphatidylinositol glycan anchor biosynthesis class S [Source:HGNC Symbol;Acc:HGNC:14937]
ENSMMUG00000044126	0.841302	0.0086144
ENSMMUG00000020583	0.840831	6.72901e-07	FTO	FTO, alpha-ketoglutarate dependent dioxygenase [Source:HGNC Symbol;Acc:HGNC:24678]
ENSMMUG00000022237	0.840652	5.53378e-06	ADK	adenosine kinase [Source:RefSeq peptide;Acc:NP_001253580]
ENSMMUG00000004063	0.837016	0.00295241	ARHGAP22	Rho GTPase activating protein 22 [Source:HGNC Symbol;Acc:HGNC:30320]
ENSMMUG00000015084	0.836145	0.000467155	LAMC1	laminin subunit gamma 1 [Source:HGNC Symbol;Acc:HGNC:6492]
ENSMMUG00000029767	0.834594	0.0025229	FN3K	fructosamine 3 kinase [Source:HGNC Symbol;Acc:HGNC:24822]
ENSMMUG00000037663	0.834418	0.00629913	GPIHBP1	glycosylphosphatidylinositol-anchored high density lipoprotein-binding protein 1 precursor [Source:RefSeq peptide;Acc:NP_001253455]
ENSMMUG00000005127	0.83401	0.00238404	PLXNA4	plexin A4 [Source:HGNC Symbol;Acc:HGNC:9102]
ENSMMUG00000000465	0.832647	6.82635e-06	ARAP3	ArfGAP with RhoGAP domain, ankyrin repeat and PH domain 3 [Source:HGNC Symbol;Acc:HGNC:24097]
ENSMMUG00000021165	0.832335	0.00143824	RHOBTB3	Rho related BTB domain containing 3 [Source:HGNC Symbol;Acc:HGNC:18757]
ENSMMUG00000041652	0.831875	1.30809e-05	MYL9	myosin light chain 9 [Source:HGNC Symbol;Acc:HGNC:15754]
ENSMMUG00000022902	0.830306	0.00675348	CCDC102B	coiled-coil domain containing 102B [Source:HGNC Symbol;Acc:HGNC:26295]
ENSMMUG00000015888	0.830222	0.00932796	CCDC85A	coiled-coil domain containing 85A [Source:HGNC Symbol;Acc:HGNC:29400]
ENSMMUG00000010764	0.829543	0.000212149
ENSMMUG00000009702	0.829106	0.00354572
ENSMMUG00000009334	0.829052	1.27115e-05	DOCK6	dedicator of cytokinesis 6 [Source:HGNC Symbol;Acc:HGNC:19189]
ENSMMUG00000011766	0.828085	0.00927445	ARL11	ADP ribosylation factor like GTPase 11 [Source:HGNC Symbol;Acc:HGNC:24046]
ENSMMUG00000001761	0.826313	8.37442e-05	MYO1B	myosin IB [Source:HGNC Symbol;Acc:HGNC:7596]
ENSMMUG00000010014	0.825976	0.00715733	WSCD1	WSC domain-containing protein 1 [Source:RefSeq peptide;Acc:NP_001244694]
ENSMMUG00000003015	0.825804	0.0061168	TMEM254	transmembrane protein 254 [Source:HGNC Symbol;Acc:HGNC:25804]
ENSMMUG00000017588	0.825186	2.85352e-05	NRP1	neuropilin 1 [Source:HGNC Symbol;Acc:HGNC:8004]
ENSMMUG00000022799	0.824249	7.68876e-09	TCF7L2	transcription factor 7 like 2 [Source:HGNC Symbol;Acc:HGNC:11641]
ENSMMUG00000001384	0.823362	0.00121873	CPEB2	cytoplasmic polyadenylation element binding protein 2 [Source:HGNC Symbol;Acc:HGNC:21745]
ENSMMUG00000008633	0.823139	0.00803321	ANK2	ankyrin 2 [Source:HGNC Symbol;Acc:HGNC:493]
ENSMMUG00000002802	0.822477	0.00876802	AGMAT	agmatinase [Source:HGNC Symbol;Acc:HGNC:18407]
ENSMMUG00000000328	0.822297	7.85028e-06	FADS3	fatty acid desaturase 3 [Source:HGNC Symbol;Acc:HGNC:3576]
ENSMMUG00000007922	0.822105	0.00101698	FHL1	four and a half LIM domains 1 [Source:HGNC Symbol;Acc:HGNC:3702]
ENSMMUG00000047247	0.822051	0.00152273	MGP	matrix Gla protein precursor [Source:RefSeq peptide;Acc:NP_001182308]
ENSMMUG00000017246	0.821414	0.0069373
ENSMMUG00000023063	0.820499	8.15217e-07	BCL7B	B-cell CLL/lymphoma 7 protein family member B [Source:RefSeq peptide;Acc:NP_001181438]
ENSMMUG00000017467	0.818765	0.00935183	C10H20orf194	uncharacterized protein C20orf194 homolog [Source:RefSeq peptide;Acc:NP_001181435]
ENSMMUG00000001012	0.817508	0.000118098	PLCB4	phospholipase C beta 4 [Source:HGNC Symbol;Acc:HGNC:9059]
ENSMMUG00000000477	0.814635	0.000481357	RAPGEF3	Rap guanine nucleotide exchange factor 3 [Source:HGNC Symbol;Acc:HGNC:16629]
ENSMMUG00000007209	0.813787	0.00146096	GPER1	G-protein coupled estrogen receptor 1 [Source:UniProtKB/Swiss-Prot;Acc:F7EQ49]
ENSMMUG00000005369	0.810091	0.000793402
ENSMMUG00000045554	0.806647	0.00186194	CAV2	caveolin-2 [Source:RefSeq peptide;Acc:NP_001162090]
ENSMMUG00000040144	0.80491	0.00144102
ENSMMUG00000039046	0.804891	0.00412495	MALL	mal, T cell differentiation protein like [Source:HGNC Symbol;Acc:HGNC:6818]
ENSMMUG00000021874	0.804344	0.00783508	ACTRT3	actin related protein T3 [Source:HGNC Symbol;Acc:HGNC:24022]
ENSMMUG00000005785	0.804205	0.00074242	TMEM63A	transmembrane protein 63A [Source:HGNC Symbol;Acc:HGNC:29118]
ENSMMUG00000047835	0.803743	0.00118536
ENSMMUG00000008591	0.802728	0.00346924	SLC16A14	solute carrier family 16 member 14 [Source:HGNC Symbol;Acc:HGNC:26417]
ENSMMUG00000012716	0.801505	0.00473581	NID1	nidogen 1 [Source:HGNC Symbol;Acc:HGNC:7821]
ENSMMUG00000009963	0.801136	0.000138391	PLTP	phospholipid transfer protein [Source:HGNC Symbol;Acc:HGNC:9093]
ENSMMUG00000005517	0.800912	0.00196559	ENPEP	glutamyl aminopeptidase [Source:HGNC Symbol;Acc:HGNC:3355]
ENSMMUG00000014670	0.800892	0.000460823	PYGL	glycogen phosphorylase L [Source:HGNC Symbol;Acc:HGNC:9725]
ENSMMUG00000021778	0.800857	6.41806e-05	ATP10D	ATPase phospholipid transporting 10D (putative) [Source:HGNC Symbol;Acc:HGNC:13549]
ENSMMUG00000015598	0.800563	0.00149048	NR1H3	nuclear receptor subfamily 1 group H member 3 [Source:HGNC Symbol;Acc:HGNC:7966]
ENSMMUG00000007571	0.800082	0.00157626	NLRC3	NLR family CARD domain containing 3 [Source:HGNC Symbol;Acc:HGNC:29889]
ENSMMUG00000042933	0.799722	0.00161816
ENSMMUG00000004271	0.797854	0.000757916	NOVA1	NOVA alternative splicing regulator 1 [Source:HGNC Symbol;Acc:HGNC:7886]
ENSMMUG00000032350	0.797088	0.000883208
ENSMMUG00000037487	0.794491	0.00161887	BCL2	BCL2, apoptosis regulator [Source:HGNC Symbol;Acc:HGNC:990]
ENSMMUG00000001075	0.794197	0.000113444	TRAK1	trafficking kinesin protein 1 [Source:HGNC Symbol;Acc:HGNC:29947]
ENSMMUG00000014782	0.793682	0.00147671	STC2	stanniocalcin 2 [Source:HGNC Symbol;Acc:HGNC:11374]
ENSMMUG00000014892	0.793073	5.24592e-05
ENSMMUG00000042946	0.79046	0.00517743	CD36	CD36 molecule [Source:HGNC Symbol;Acc:HGNC:1663]
ENSMMUG00000048425	0.788145	0.000506562
ENSMMUG00000016486	0.78792	0.00248341	SCARB1	scavenger receptor class B member 1 [Source:HGNC Symbol;Acc:HGNC:1664]
ENSMMUG00000049228	0.787774	0.00798917
ENSMMUG00000005515	0.787295	9.2706e-08	ABCC5	multidrug resistance-associated protein 5 [Source:RefSeq peptide;Acc:NP_001247582]
ENSMMUG00000020979	0.786709	0.00678768	FAM212A	family with sequence similarity 212 member A [Source:HGNC Symbol;Acc:HGNC:32480]
ENSMMUG00000021762	0.786588	0.000522846	TLR3	toll-like receptor 3 precursor [Source:RefSeq peptide;Acc:NP_001031762]
ENSMMUG00000002376	0.785673	1.50382e-05	SCARF1	scavenger receptor class F member 1 [Source:HGNC Symbol;Acc:HGNC:16820]
ENSMMUG00000029018	0.784162	0.00607365	GNRH1	gonadotropin releasing hormone 1 [Source:HGNC Symbol;Acc:HGNC:4419]
ENSMMUG00000017553	0.784157	0.00102811	ANGPTL1	angiopoietin like 1 [Source:HGNC Symbol;Acc:HGNC:489]
ENSMMUG00000007688	0.783406	0.000668551	AMOT	angiomotin [Source:HGNC Symbol;Acc:HGNC:17810]
ENSMMUG00000042059	0.783173	4.01308e-05	S1PR1	sphingosine-1-phosphate receptor 1 [Source:HGNC Symbol;Acc:HGNC:3165]
ENSMMUG00000014656	0.782706	0.000515967	ICAM2	intercellular adhesion molecule 2 [Source:HGNC Symbol;Acc:HGNC:5345]
ENSMMUG00000012652	0.782301	9.13654e-06	MLXIP	MLX interacting protein [Source:HGNC Symbol;Acc:HGNC:17055]
ENSMMUG00000009460	0.779466	0.00775463	NABP1	SOSS complex subunit B2 [Source:RefSeq peptide;Acc:NP_001248657]
ENSMMUG00000040121	0.779008	0.00302741	EHD2	EH domain containing 2 [Source:HGNC Symbol;Acc:HGNC:3243]
ENSMMUG00000003874	0.778837	7.68583e-07	CTSD
ENSMMUG00000014471	0.778128	0.00125556	BVES	blood vessel epicardial substance [Source:HGNC Symbol;Acc:HGNC:1152]
ENSMMUG00000009558	0.77791	2.35294e-08	INPP5F	inositol polyphosphate-5-phosphatase F [Source:HGNC Symbol;Acc:HGNC:17054]
ENSMMUG00000045225	0.777683	0.000415432
ENSMMUG00000044046	0.776447	8.87876e-08	PDE4DIP	phosphodiesterase 4D interacting protein [Source:HGNC Symbol;Acc:HGNC:15580]
ENSMMUG00000019448	0.775027	9.96604e-08	TULP4	tubby like protein 4 [Source:HGNC Symbol;Acc:HGNC:15530]
ENSMMUG00000013954	0.775024	0.00362415	PDZD2	PDZ domain containing 2 [Source:HGNC Symbol;Acc:HGNC:18486]
ENSMMUG00000007192	0.77332	0.000112522	FRY	FRY microtubule binding protein [Source:HGNC Symbol;Acc:HGNC:20367]
ENSMMUG00000004085	0.772614	0.00189502	NOVA2	NOVA alternative splicing regulator 2 [Source:HGNC Symbol;Acc:HGNC:7887]
ENSMMUG00000012838	0.771944	0.00819005	OTUD7A	OTU deubiquitinase 7A [Source:HGNC Symbol;Acc:HGNC:20718]
ENSMMUG00000015455	0.771584	0.000342628	SMAD3	SMAD family member 3 [Source:HGNC Symbol;Acc:HGNC:6769]
ENSMMUG00000006876	0.771561	0.00110478	TSPAN7
ENSMMUG00000008460	0.771469	4.77649e-05	SOX13	SRY-box 13 [Source:HGNC Symbol;Acc:HGNC:11192]
ENSMMUG00000043940	0.770515	0.000667028
ENSMMUG00000020678	0.770003	0.000696426	SYNPO	synaptopodin [Source:HGNC Symbol;Acc:HGNC:30672]
ENSMMUG00000016308	0.769724	0.000254427	UNC13B	unc-13 homolog B [Source:HGNC Symbol;Acc:HGNC:12566]
ENSMMUG00000020241	0.769538	0.0020591	NPY1R	neuropeptide Y receptor Y1 [Source:HGNC Symbol;Acc:HGNC:7956]
ENSMMUG00000005919	0.768887	0.00368024
ENSMMUG00000040829	0.767386	0.00356147
ENSMMUG00000021538	0.765223	0.00152172	FLT1	fms related tyrosine kinase 1 [Source:HGNC Symbol;Acc:HGNC:3763]
ENSMMUG00000004478	0.765032	0.000179342	LPCAT2	lysophosphatidylcholine acyltransferase 2 [Source:HGNC Symbol;Acc:HGNC:26032]
ENSMMUG00000009859	0.763392	0.00664266
ENSMMUG00000015158	0.762448	0.000476707	SLC6A9	solute carrier family 6 member 9 [Source:HGNC Symbol;Acc:HGNC:11056]
ENSMMUG00000009884	0.760735	0.00057888	HSD17B1	hydroxysteroid 17-beta dehydrogenase 1 [Source:HGNC Symbol;Acc:HGNC:5210]
ENSMMUG00000005601	0.760486	5.61311e-06	OPTN	optineurin [Source:RefSeq peptide;Acc:NP_001028069]
ENSMMUG00000008123	0.760272	0.00176197	CDH26	cadherin 26 [Source:HGNC Symbol;Acc:HGNC:15902]
ENSMMUG00000046132	0.759756	0.000320832
ENSMMUG00000000458	0.758396	9.72457e-06	RBPMS	RNA binding protein, mRNA processing factor [Source:HGNC Symbol;Acc:HGNC:19097]
ENSMMUG00000012742	0.758239	0.00139294	SLC6A8	sodium- and chloride-dependent creatine transporter 1 [Source:RefSeq peptide;Acc:NP_001253205]
ENSMMUG00000004346	0.7582	0.000444501	CABYR	calcium binding tyrosine phosphorylation regulated [Source:HGNC Symbol;Acc:HGNC:15569]
ENSMMUG00000015391	0.756622	0.000328952	CTSZ	cathepsin Z [Source:HGNC Symbol;Acc:HGNC:2547]
ENSMMUG00000023525	0.755269	0.00122788	CDH5	cadherin 5 [Source:HGNC Symbol;Acc:HGNC:1764]
ENSMMUG00000023116	0.753049	0.000148619	LDB2	LIM domain-binding protein 2 [Source:RefSeq peptide;Acc:NP_001252815]
ENSMMUG00000041198	0.750815	0.00796984
ENSMMUG00000021578	0.750588	4.94645e-05	ROBO4	roundabout guidance receptor 4 [Source:HGNC Symbol;Acc:HGNC:17985]
ENSMMUG00000011995	0.750264	1.26809e-05	ARL15	ADP ribosylation factor like GTPase 15 [Source:HGNC Symbol;Acc:HGNC:25945]
ENSMMUG00000006001	0.749335	2.90181e-07	SLC38A7	putative sodium-coupled neutral amino acid transporter 7 [Source:RefSeq peptide;Acc:NP_001247779]
ENSMMUG00000021012	0.746756	9.45053e-05	GPR155	G protein-coupled receptor 155 [Source:HGNC Symbol;Acc:HGNC:22951]
ENSMMUG00000021057	0.746666	1.48196e-05	TBC1D9B	TBC1 domain family member 9B [Source:HGNC Symbol;Acc:HGNC:29097]
ENSMMUG00000041616	0.746651	0.000304059	GNG11	G protein subunit gamma 11 [Source:HGNC Symbol;Acc:HGNC:4403]
ENSMMUG00000021696	0.74579	0.00123862	EBF1	early B cell factor 1 [Source:HGNC Symbol;Acc:HGNC:3126]
ENSMMUG00000047584	0.745452	1.21566e-06
ENSMMUG00000046858	0.740811	0.000914078
ENSMMUG00000009922	0.740604	4.62628e-05	MCUR1	mitochondrial calcium uniporter regulator 1 [Source:HGNC Symbol;Acc:HGNC:21097]
ENSMMUG00000012239	0.740488	0.00124185	UNC119	unc-119 lipid binding chaperone [Source:HGNC Symbol;Acc:HGNC:12565]
ENSMMUG00000022500	0.740085	0.00393318	MAP7D1	MAP7 domain containing 1 [Source:HGNC Symbol;Acc:HGNC:25514]
ENSMMUG00000028738	0.740061	0.00264595	LMTK3	lemur tyrosine kinase 3 [Source:HGNC Symbol;Acc:HGNC:19295]
ENSMMUG00000003815	0.738435	0.00157402	ADAMTSL5	ADAMTS like 5 [Source:HGNC Symbol;Acc:HGNC:27912]
ENSMMUG00000049158	0.737003	0.000245579
ENSMMUG00000041893	0.73658	0.00736536
ENSMMUG00000020416	0.736114	2.06534e-05	MTSS1L	MTSS1L, I-BAR domain containing [Source:HGNC Symbol;Acc:HGNC:25094]
ENSMMUG00000044567	0.735424	0.00364614	CLDN5	claudin 5 [Source:HGNC Symbol;Acc:HGNC:2047]
ENSMMUG00000005832	0.73538	0.00252991	CLEC1A	C-type lectin domain family 1 member A [Source:HGNC Symbol;Acc:HGNC:24355]
ENSMMUG00000014516	0.735376	0.0004817	ITGB5	integrin subunit beta 5 [Source:HGNC Symbol;Acc:HGNC:6160]
ENSMMUG00000001545	0.734491	0.00903538
ENSMMUG00000041185	0.733404	0.0023325	PCDHGA12	protocadherin gamma subfamily A, 12 [Source:HGNC Symbol;Acc:HGNC:8699]
ENSMMUG00000011242	0.73318	1.61884e-05	ZC3H7A	zinc finger CCCH-type containing 7A [Source:HGNC Symbol;Acc:HGNC:30959]
ENSMMUG00000020608	0.732831	0.000211706	ABCA1	ATP binding cassette subfamily A member 1 [Source:HGNC Symbol;Acc:HGNC:29]
ENSMMUG00000031944	0.731574	0.00507219
ENSMMUG00000038622	0.731026	0.00148886
ENSMMUG00000022982	0.729526	0.0006617	IQGAP2	IQ motif containing GTPase activating protein 2 [Source:HGNC Symbol;Acc:HGNC:6111]
ENSMMUG00000003749	0.72941	1.59861e-06	NT5C2	5'-nucleotidase, cytosolic II [Source:HGNC Symbol;Acc:HGNC:8022]
ENSMMUG00000017432	0.728771	1.20047e-06	TMOD2	tropomodulin 2 [Source:HGNC Symbol;Acc:HGNC:11872]
ENSMMUG00000015658	0.728338	5.48696e-08	IGF2R	insulin like growth factor 2 receptor [Source:HGNC Symbol;Acc:HGNC:5467]
ENSMMUG00000007244	0.728338	0.000190031	OTUD7B	OTU deubiquitinase 7B [Source:HGNC Symbol;Acc:HGNC:16683]
ENSMMUG00000029011	0.727915	0.00113657	UBXN8	UBX domain protein 8 [Source:HGNC Symbol;Acc:HGNC:30307]
ENSMMUG00000009156	0.725567	2.0375e-08	LIMS1	LIM zinc finger domain containing 1 [Source:HGNC Symbol;Acc:HGNC:6616]
ENSMMUG00000003748	0.724515	0.000302044	VEGFC	vascular endothelial growth factor C [Source:HGNC Symbol;Acc:HGNC:12682]
ENSMMUG00000020533	0.724401	0.00175233	C11H12orf56	chromosome 12 open reading frame 56 [Source:HGNC Symbol;Acc:HGNC:26967]
ENSMMUG00000016902	0.723758	0.00202509	CTNNA3	catenin alpha 3 [Source:HGNC Symbol;Acc:HGNC:2511]
ENSMMUG00000020698	0.723389	1.02427e-07	ADCY4	adenylate cyclase 4 [Source:HGNC Symbol;Acc:HGNC:235]
ENSMMUG00000008886	0.721834	6.68731e-05	CRTC3	CREB regulated transcription coactivator 3 [Source:HGNC Symbol;Acc:HGNC:26148]
ENSMMUG00000045569	0.721756	0.00238999	EPM2A	EPM2A, laforin glucan phosphatase [Source:HGNC Symbol;Acc:HGNC:3413]
ENSMMUG00000023104	0.720902	8.43272e-06	ELMO1	engulfment and cell motility 1 [Source:HGNC Symbol;Acc:HGNC:16286]
ENSMMUG00000044211	0.719747	0.00589164
ENSMMUG00000007842	0.719138	0.000930565	RAB30	RAB30, member RAS oncogene family [Source:HGNC Symbol;Acc:HGNC:9770]
ENSMMUG00000022139	0.718889	0.00284584	CTSC	dipeptidyl peptidase 1 precursor [Source:RefSeq peptide;Acc:NP_001182580]
ENSMMUG00000009198	0.717985	0.000675126	BCL6	B cell CLL/lymphoma 6 [Source:HGNC Symbol;Acc:HGNC:1001]
ENSMMUG00000012406	0.715859	0.000838093	PCOLCE2	procollagen C-endopeptidase enhancer 2 [Source:HGNC Symbol;Acc:HGNC:8739]
ENSMMUG00000007680	0.715702	6.81022e-05	NMT2	N-myristoyltransferase 2 [Source:HGNC Symbol;Acc:HGNC:7858]
ENSMMUG00000007090	0.714427	0.000730762	DOK5	docking protein 5 [Source:HGNC Symbol;Acc:HGNC:16173]
ENSMMUG00000000297	0.714237	3.80014e-05	MAP7D3	MAP7 domain containing 3 [Source:HGNC Symbol;Acc:HGNC:25742]
ENSMMUG00000012933	0.713368	0.000225126	MYO1E	myosin IE [Source:HGNC Symbol;Acc:HGNC:7599]
ENSMMUG00000022109	0.712862	0.00111673	CD163L1	CD163 molecule like 1 [Source:HGNC Symbol;Acc:HGNC:30375]
ENSMMUG00000019968	0.712355	0.00248285	NOSTRIN	nitric oxide synthase trafficking [Source:HGNC Symbol;Acc:HGNC:20203]
ENSMMUG00000043224	0.712298	0.00329484
ENSMMUG00000010154	0.709452	0.00126818
ENSMMUG00000008723	0.709246	5.20202e-05	JAM2	junctional adhesion molecule 2 [Source:HGNC Symbol;Acc:HGNC:14686]
ENSMMUG00000014571	0.70866	0.00103202
ENSMMUG00000009126	0.705655	0.00898159	SLCO2B1	solute carrier organic anion transporter family member 2B1 [Source:RefSeq peptide;Acc:NP_001244739]
ENSMMUG00000005187	0.705097	0.00323246	KCNMB3	potassium calcium-activated channel subfamily M regulatory beta subunit 3 [Source:HGNC Symbol;Acc:HGNC:6287]
ENSMMUG00000021379	0.704183	0.00568672
ENSMMUG00000021384	0.703977	0.00491876	EPHX3	epoxide hydrolase 3 [Source:HGNC Symbol;Acc:HGNC:23760]
ENSMMUG00000013015	0.70393	0.00170052	VOPP1	VOPP1, WBP1/VOPP1 family member [Source:HGNC Symbol;Acc:HGNC:34518]
ENSMMUG00000003136	0.702724	0.00259302	MBD2	methyl-CpG binding domain protein 2 [Source:HGNC Symbol;Acc:HGNC:6917]
ENSMMUG00000015144	0.700146	9.05355e-08
ENSMMUG00000031452	0.698182	0.000112088	FMNL2	formin like 2 [Source:HGNC Symbol;Acc:HGNC:18267]
ENSMMUG00000008128	0.69782	0.00732805	FREM1	FRAS1 related extracellular matrix 1 [Source:HGNC Symbol;Acc:HGNC:23399]
ENSMMUG00000009790	0.697711	4.69483e-07	LAMP1	lysosomal associated membrane protein 1 [Source:HGNC Symbol;Acc:HGNC:6499]
ENSMMUG00000009477	0.6956	0.00105545	KIF26A	kinesin family member 26A [Source:HGNC Symbol;Acc:HGNC:20226]
ENSMMUG00000022880	0.693784	2.06564e-05	EIF5A2	eukaryotic translation initiation factor 5A2 [Source:HGNC Symbol;Acc:HGNC:3301]
ENSMMUG00000009844	0.693416	9.62454e-10	R3HDM1	R3H domain containing 1 [Source:HGNC Symbol;Acc:HGNC:9757]
ENSMMUG00000019813	0.692327	2.54668e-05	NBEAL2	neurobeachin like 2 [Source:HGNC Symbol;Acc:HGNC:31928]
ENSMMUG00000042938	0.692257	0.00902028	CDR2L	cerebellar degeneration-related protein 2-like [Source:RefSeq peptide;Acc:NP_001252956]
ENSMMUG00000005352	0.690475	0.000514868	USP36	ubiquitin specific peptidase 36 [Source:HGNC Symbol;Acc:HGNC:20062]
ENSMMUG00000006039	0.689739	0.00919717	GPR176	probable G-protein coupled receptor 176 [Source:RefSeq peptide;Acc:NP_001253083]
ENSMMUG00000011810	0.689355	0.000144849	FAT4	FAT atypical cadherin 4 [Source:HGNC Symbol;Acc:HGNC:23109]
ENSMMUG00000008642	0.687863	2.18543e-06
ENSMMUG00000016678	0.687552	1.31219e-06	ROCK2	Rho associated coiled-coil containing protein kinase 2 [Source:HGNC Symbol;Acc:HGNC:10252]
ENSMMUG00000020572	0.68746	8.44529e-07	KPNA3	karyopherin subunit alpha 3 [Source:HGNC Symbol;Acc:HGNC:6396]
ENSMMUG00000018946	0.686707	2.38054e-07	EIF5B	eukaryotic translation initiation factor 5B [Source:HGNC Symbol;Acc:HGNC:30793]
ENSMMUG00000001397	0.683276	0.00311337	MCTP1	multiple C2 and transmembrane domain containing 1 [Source:HGNC Symbol;Acc:HGNC:26183]
ENSMMUG00000031297	0.682994	0.00110566	CASP10	caspase 10 [Source:HGNC Symbol;Acc:HGNC:1500]
ENSMMUG00000019200	0.68258	0.00721966
ENSMMUG00000010245	0.68252	0.00408374	F8	coagulation factor VIII [Source:HGNC Symbol;Acc:HGNC:3546]
ENSMMUG00000017164	0.681899	0.00772307	FRMD4A	FERM domain containing 4A [Source:HGNC Symbol;Acc:HGNC:25491]
ENSMMUG00000020996	0.681714	0.00702221	NCALD	neurocalcin delta [Source:HGNC Symbol;Acc:HGNC:7655]
ENSMMUG00000020592	0.681514	8.13619e-06	GSE1	Gse1 coiled-coil protein [Source:HGNC Symbol;Acc:HGNC:28979]
ENSMMUG00000016969	0.681113	2.14746e-05	CAMKK2	calcium/calmodulin dependent protein kinase kinase 2 [Source:HGNC Symbol;Acc:HGNC:1470]
ENSMMUG00000018232	0.68082	2.14288e-05	SESN1	sestrin 1 [Source:HGNC Symbol;Acc:HGNC:21595]
ENSMMUG00000001547	0.679545	2.30802e-08	ZNF106	zinc finger protein 106 [Source:HGNC Symbol;Acc:HGNC:12886]
ENSMMUG00000002952	0.679309	5.06435e-05	LAMB2	laminin subunit beta-2 precursor [Source:RefSeq peptide;Acc:NP_001181397]
ENSMMUG00000010436	0.678687	0.00517949	TMEM106A	transmembrane protein 106A [Source:RefSeq peptide;Acc:NP_001181742]
ENSMMUG00000014107	0.677804	0.00273196	MAPK11	mitogen-activated protein kinase 11 [Source:HGNC Symbol;Acc:HGNC:6873]
ENSMMUG00000047506	0.677386	0.00387622	UAP1L1	UDP-N-acetylglucosamine pyrophosphorylase 1 like 1 [Source:HGNC Symbol;Acc:HGNC:28082]
ENSMMUG00000004179	0.676307	3.61521e-05	LIMS2	LIM and senescent cell antigen-like-containing domain protein 2 [Source:RefSeq peptide;Acc:NP_001252623]
ENSMMUG00000003312	0.676158	0.00149654	CHSY3	chondroitin sulfate synthase 3 [Source:HGNC Symbol;Acc:HGNC:24293]
ENSMMUG00000015051	0.674912	0.0005464	PDE2A	cGMP-dependent 3',5'-cyclic phosphodiesterase [Source:RefSeq peptide;Acc:NP_001124298]
ENSMMUG00000006193	0.674841	0.008817	SHROOM2	shroom family member 2 [Source:HGNC Symbol;Acc:HGNC:630]
ENSMMUG00000015146	0.673177	8.12081e-05	FTH1
ENSMMUG00000011532	0.672546	0.00133173	PIK3R1	phosphoinositide-3-kinase regulatory subunit 1 [Source:HGNC Symbol;Acc:HGNC:8979]
ENSMMUG00000011829	0.672375	0.0055496	PCSK6	proprotein convertase subtilisin/kexin type 6 [Source:HGNC Symbol;Acc:HGNC:8569]
ENSMMUG00000020555	0.672272	0.000320757	IQSEC2	IQ motif and Sec7 domain 2 [Source:HGNC Symbol;Acc:HGNC:29059]
ENSMMUG00000009470	0.67179	0.00291417	CLN8
ENSMMUG00000008754	0.671157	2.29898e-05	KRBA2	KRAB-A domain containing 2 [Source:HGNC Symbol;Acc:HGNC:26989]
ENSMMUG00000003141	0.6676	0.000408063	FLI1	Fli-1 proto-oncogene, ETS transcription factor [Source:HGNC Symbol;Acc:HGNC:3749]
ENSMMUG00000009301	0.666657	0.00339017	SLC22A4	solute carrier family 22 member 4 [Source:HGNC Symbol;Acc:HGNC:10968]
ENSMMUG00000044144	0.666585	5.55717e-05	GPR21	G protein-coupled receptor 21 [Source:HGNC Symbol;Acc:HGNC:4476]
ENSMMUG00000000937	0.664658	0.00716788	ADAMTS13	ADAM metallopeptidase with thrombospondin type 1 motif 13 [Source:HGNC Symbol;Acc:HGNC:1366]
ENSMMUG00000002987	0.664266	0.00081494	RAPGEF5	rap guanine nucleotide exchange factor 5 [Source:RefSeq peptide;Acc:NP_001181087]
ENSMMUG00000002370	0.663711	0.00021153	ITGA6	integrin alpha-6 precursor [Source:RefSeq peptide;Acc:NP_001245046]
ENSMMUG00000003014	0.663395	0.00585326	PLAC9	placenta specific 9 [Source:HGNC Symbol;Acc:HGNC:19255]
ENSMMUG00000022524	0.662617	2.83074e-05	ABLIM1	actin binding LIM protein 1 [Source:HGNC Symbol;Acc:HGNC:78]
ENSMMUG00000003005	0.662246	0.00269429	MFNG	MFNG O-fucosylpeptide 3-beta-N-acetylglucosaminyltransferase [Source:HGNC Symbol;Acc:HGNC:7038]
ENSMMUG00000016793	0.662194	1.78293e-08	TMCC1	transmembrane and coiled-coil domain family 1 [Source:HGNC Symbol;Acc:HGNC:29116]
ENSMMUG00000008269	0.660992	5.97164e-05	PDE3A	phosphodiesterase 3A [Source:HGNC Symbol;Acc:HGNC:8778]
ENSMMUG00000012167	0.660608	0.00135317	SLC2A8	solute carrier family 2, facilitated glucose transporter member 8 [Source:RefSeq peptide;Acc:NP_001252734]
ENSMMUG00000000321	0.660163	0.000568327	TTC7B	tetratricopeptide repeat domain 7B [Source:HGNC Symbol;Acc:HGNC:19858]
ENSMMUG00000012737	0.659795	0.00864707	PLXND1	plexin D1 [Source:HGNC Symbol;Acc:HGNC:9107]
ENSMMUG00000003007	0.659039	0.00627595	CARD10	caspase recruitment domain family member 10 [Source:HGNC Symbol;Acc:HGNC:16422]
ENSMMUG00000018565	0.65798	0.000161615	RAVER2	ribonucleoprotein, PTB binding 2 [Source:HGNC Symbol;Acc:HGNC:25577]
ENSMMUG00000023317	0.657767	1.22627e-05	LRP6	LDL receptor related protein 6 [Source:HGNC Symbol;Acc:HGNC:6698]
ENSMMUG00000005775	0.65754	0.00692846	PLA2G16	phospholipase A2 group XVI [Source:HGNC Symbol;Acc:HGNC:17825]
ENSMMUG00000012009	0.656991	6.94208e-05	ARHGAP31	Rho GTPase activating protein 31 [Source:HGNC Symbol;Acc:HGNC:29216]
ENSMMUG00000006481	0.656757	3.52463e-05	GNS	glucosamine (N-acetyl)-6-sulfatase [Source:HGNC Symbol;Acc:HGNC:4422]
ENSMMUG00000003204	0.656668	0.0024243	ADGRA2	adhesion G protein-coupled receptor A2 [Source:HGNC Symbol;Acc:HGNC:17849]
ENSMMUG00000011588	0.653503	0.000165453	MYO9B	myosin IXB [Source:HGNC Symbol;Acc:HGNC:7609]
ENSMMUG00000011447	0.652565	0.00588001	EBF3	early B cell factor 3 [Source:HGNC Symbol;Acc:HGNC:19087]
ENSMMUG00000000100	0.652004	0.00604711	CYP46A1	cytochrome P450 family 46 subfamily A member 1 [Source:HGNC Symbol;Acc:HGNC:2641]
ENSMMUG00000020295	0.651808	0.0066412	VANGL2	VANGL planar cell polarity protein 2 [Source:HGNC Symbol;Acc:HGNC:15511]
ENSMMUG00000016699	0.650935	0.00654983	KANK3	KN motif and ankyrin repeat domains 3 [Source:HGNC Symbol;Acc:HGNC:24796]
ENSMMUG00000021629	0.64977	0.000700192	LENG8	leukocyte receptor cluster member 8 [Source:HGNC Symbol;Acc:HGNC:15500]
ENSMMUG00000017314	0.649177	0.000302172	NEGR1	neuronal growth regulator 1 [Source:HGNC Symbol;Acc:HGNC:17302]
ENSMMUG00000009496	0.648713	0.00323116	CEP41	centrosomal protein 41 [Source:HGNC Symbol;Acc:HGNC:12370]
ENSMMUG00000005430	0.647613	0.000909268	NR2F2	nuclear receptor subfamily 2 group F member 2 [Source:HGNC Symbol;Acc:HGNC:7976]
ENSMMUG00000010660	0.647383	0.000957116	TIE1	tyrosine kinase with immunoglobulin like and EGF like domains 1 [Source:HGNC Symbol;Acc:HGNC:11809]
ENSMMUG00000020603	0.644182	0.00227201
ENSMMUG00000029833	0.642768	0.00250163	ARMC7	armadillo repeat containing 7 [Source:HGNC Symbol;Acc:HGNC:26168]
ENSMMUG00000009001	0.641405	3.75217e-05	TMEM131L	transmembrane 131 like [Source:HGNC Symbol;Acc:HGNC:29146]
ENSMMUG00000004982	0.640085	0.00139932	ACVRL1	activin A receptor like type 1 [Source:HGNC Symbol;Acc:HGNC:175]
ENSMMUG00000012487	0.639647	0.000142241	PTPRG	protein tyrosine phosphatase, receptor type G [Source:HGNC Symbol;Acc:HGNC:9671]
ENSMMUG00000011577	0.63823	0.0043329	PLOD2	procollagen-lysine,2-oxoglutarate 5-dioxygenase 2 [Source:HGNC Symbol;Acc:HGNC:9082]
ENSMMUG00000010147	0.638126	0.00261075	PLA2G15	phospholipase A2 group XV [Source:HGNC Symbol;Acc:HGNC:17163]
ENSMMUG00000005435	0.636291	0.000670869	ICA1	islet cell autoantigen 1 [Source:RefSeq peptide;Acc:NP_001252635]
ENSMMUG00000021607	0.635204	3.62826e-06	ZNF589	zinc finger protein 589 [Source:HGNC Symbol;Acc:HGNC:16747]
ENSMMUG00000014678	0.632726	2.34343e-05	KLF8	Kruppel like factor 8 [Source:HGNC Symbol;Acc:HGNC:6351]
ENSMMUG00000009138	0.630701	1.90612e-06	ZNF680	zinc finger protein 680 [Source:HGNC Symbol;Acc:HGNC:26897]
ENSMMUG00000023350	0.630407	0.00158778	EFNA3	ephrin-A3 precursor [Source:RefSeq peptide;Acc:NP_001252612]
ENSMMUG00000009117	0.629818	0.00913752	HTRA1	serine protease HTRA1 precursor [Source:RefSeq peptide;Acc:NP_001245105]
ENSMMUG00000018681	0.628508	5.78003e-05	IFFO1	intermediate filament family orphan 1 [Source:HGNC Symbol;Acc:HGNC:24970]
ENSMMUG00000046263	0.628274	0.000472619
ENSMMUG00000004396	0.625738	3.60797e-05	SUFU	suppressor of fused homolog [Source:RefSeq peptide;Acc:NP_001247995]
ENSMMUG00000038368	0.624297	0.00617598
ENSMMUG00000002141	0.623892	0.000387395	TMEM206	transmembrane protein 206 [Source:HGNC Symbol;Acc:HGNC:25593]
ENSMMUG00000021312	0.623816	0.00827795	SYT11	synaptotagmin 11 [Source:HGNC Symbol;Acc:HGNC:19239]
ENSMMUG00000007509	0.622767	3.97898e-05	MYO5A	myosin VA [Source:HGNC Symbol;Acc:HGNC:7602]
ENSMMUG00000002917	0.6217	0.000223022	SIGIRR	single Ig and TIR domain containing [Source:HGNC Symbol;Acc:HGNC:30575]
ENSMMUG00000023790	0.620209	0.00709491	GRK3	G protein-coupled receptor kinase 3 [Source:HGNC Symbol;Acc:HGNC:290]
ENSMMUG00000002421	0.620147	0.00915434	POLM	DNA polymerase mu [Source:HGNC Symbol;Acc:HGNC:9185]
ENSMMUG00000002431	0.619207	0.00326484	RNF152	ring finger protein 152 [Source:HGNC Symbol;Acc:HGNC:26811]
ENSMMUG00000007434	0.619117	0.00121508	RASA3	RAS p21 protein activator 3 [Source:HGNC Symbol;Acc:HGNC:20331]
ENSMMUG00000011369	0.618761	2.76952e-05	HABP4	hyaluronan binding protein 4 [Source:HGNC Symbol;Acc:HGNC:17062]
ENSMMUG00000013895	0.618709	0.00212758	TSPAN14	tetraspanin 14 [Source:HGNC Symbol;Acc:HGNC:23303]
ENSMMUG00000037941	0.618646	0.00668451
ENSMMUG00000015434	0.616845	1.06171e-05	EVL	Enah/Vasp-like [Source:HGNC Symbol;Acc:HGNC:20234]
ENSMMUG00000004893	0.616218	0.00179358	SASH1	SAM and SH3 domain containing 1 [Source:HGNC Symbol;Acc:HGNC:19182]
ENSMMUG00000012707	0.61507	0.00317322	SEC22B	SEC22 homolog B, vesicle trafficking protein (gene/pseudogene) [Source:HGNC Symbol;Acc:HGNC:10700]
ENSMMUG00000005353	0.614557	0.00861559	PDGFD	platelet derived growth factor D [Source:HGNC Symbol;Acc:HGNC:30620]
ENSMMUG00000002248	0.614191	0.00376394	ENG	endoglin [Source:HGNC Symbol;Acc:HGNC:3349]
ENSMMUG00000002371	0.613176	9.21541e-05	MYO1C	myosin IC [Source:HGNC Symbol;Acc:HGNC:7597]
ENSMMUG00000001371	0.612282	0.00814394	SLC22A23	solute carrier family 22 member 23 [Source:HGNC Symbol;Acc:HGNC:21106]
ENSMMUG00000046047	0.612228	0.00175706	SGCB	sarcoglycan beta [Source:HGNC Symbol;Acc:HGNC:10806]
ENSMMUG00000041101	0.607992	0.00700638	PPP2R5B	protein phosphatase 2 regulatory subunit B'beta [Source:HGNC Symbol;Acc:HGNC:9310]
ENSMMUG00000048526	0.606734	0.00122657
ENSMMUG00000020840	0.605734	0.000210881	TBC1D16	TBC1 domain family member 16 [Source:RefSeq peptide;Acc:NP_001253567]
ENSMMUG00000021329	0.605355	0.000500856	NAV3	neuron navigator 3 [Source:HGNC Symbol;Acc:HGNC:15998]
ENSMMUG00000002418	0.604736	6.56542e-05	TLR6	toll-like receptor 6 [Source:RefSeq peptide;Acc:NP_001123902]
ENSMMUG00000017139	0.604184	0.000181308	SEC61A2	Sec61 translocon alpha 2 subunit [Source:HGNC Symbol;Acc:HGNC:17702]
ENSMMUG00000004189	0.603984	1.54853e-07	FNDC3B	fibronectin type III domain containing 3B [Source:HGNC Symbol;Acc:HGNC:24670]
ENSMMUG00000022491	0.601842	0.00447998
ENSMMUG00000006312	0.601075	0.00136812	CAMKMT	calmodulin-lysine N-methyltransferase [Source:HGNC Symbol;Acc:HGNC:26276]
ENSMMUG00000013730	0.600738	0.00533226	WDR17	WD repeat domain 17 [Source:HGNC Symbol;Acc:HGNC:16661]
ENSMMUG00000002777	0.600647	2.91307e-05	PTP4A1	protein tyrosine phosphatase type IVA, member 1 [Source:HGNC Symbol;Acc:HGNC:9634]
ENSMMUG00000017087	0.600629	0.00010381	SLIT3	slit guidance ligand 3 [Source:HGNC Symbol;Acc:HGNC:11087]
ENSMMUG00000007868	0.600419	1.60037e-06	AAK1	AP2 associated kinase 1 [Source:HGNC Symbol;Acc:HGNC:19679]
ENSMMUG00000005450	0.600303	0.00482516	KCNE3	potassium voltage-gated channel subfamily E regulatory subunit 3 [Source:HGNC Symbol;Acc:HGNC:6243]
ENSMMUG00000021097	0.598804	0.00285992	SUSD1	sushi domain containing 1 [Source:HGNC Symbol;Acc:HGNC:25413]
ENSMMUG00000008835	0.598797	7.38936e-05	PINK1	PTEN induced putative kinase 1 [Source:HGNC Symbol;Acc:HGNC:14581]
ENSMMUG00000015871	0.598671	0.000151538	ZFYVE26	zinc finger FYVE-type containing 26 [Source:HGNC Symbol;Acc:HGNC:20761]
ENSMMUG00000048077	0.595758	0.000221401	ATXN1L
ENSMMUG00000000737	0.59432	0.00240368	HAGH	hydroxyacylglutathione hydrolase [Source:HGNC Symbol;Acc:HGNC:4805]
ENSMMUG00000008105	0.593436	0.00781851	GPR75	G protein-coupled receptor 75 [Source:HGNC Symbol;Acc:HGNC:4526]
ENSMMUG00000043242	0.593401	0.00807213	RF01881
ENSMMUG00000012145	0.591144	9.1611e-07	ASAP1	ArfGAP with SH3 domain, ankyrin repeat and PH domain 1 [Source:HGNC Symbol;Acc:HGNC:2720]
ENSMMUG00000023678	0.589923	0.000767155	PLEKHG5	pleckstrin homology and RhoGEF domain containing G5 [Source:HGNC Symbol;Acc:HGNC:29105]
ENSMMUG00000022909	0.589225	0.000586596	MGAT4A	mannosyl (alpha-1,3-)-glycoprotein beta-1,4-N-acetylglucosaminyltransferase, isozyme A [Source:HGNC Symbol;Acc:HGNC:7047]
ENSMMUG00000002853	0.589159	0.000905864	CORO2A	coronin 2A [Source:HGNC Symbol;Acc:HGNC:2255]
ENSMMUG00000017662	0.588949	0.000111749	MAPRE2	microtubule associated protein RP/EB family member 2 [Source:HGNC Symbol;Acc:HGNC:6891]
ENSMMUG00000012001	0.588904	2.07905e-05	TCF4	transcription factor 4 [Source:HGNC Symbol;Acc:HGNC:11634]
ENSMMUG00000000383	0.587467	0.0012744	ATXN7L1	ataxin 7 like 1 [Source:HGNC Symbol;Acc:HGNC:22210]
ENSMMUG00000043764	0.5872	0.00194966
ENSMMUG00000016845	0.586131	0.00140772	ZEB2	zinc finger E-box binding homeobox 2 [Source:HGNC Symbol;Acc:HGNC:14881]
ENSMMUG00000008093	0.586053	0.000319415	STARD9	StAR related lipid transfer domain containing 9 [Source:HGNC Symbol;Acc:HGNC:19162]
ENSMMUG00000004205	0.585861	0.000214117	PLBD2	phospholipase B domain containing 2 [Source:HGNC Symbol;Acc:HGNC:27283]
ENSMMUG00000015566	0.585822	4.42556e-05	HLCS	holocarboxylase synthetase [Source:HGNC Symbol;Acc:HGNC:4976]
ENSMMUG00000008684	0.585667	3.58328e-05	GCLC	glutamate-cysteine ligase catalytic subunit [Source:HGNC Symbol;Acc:HGNC:4311]
ENSMMUG00000018381	-0.585009	2.84709e-06	RBM23	RNA binding motif protein 23 [Source:HGNC Symbol;Acc:HGNC:20155]
ENSMMUG00000028925	-0.585242	1.88208e-05	HDGFL2	HDGF like 2 [Source:HGNC Symbol;Acc:HGNC:14680]
ENSMMUG00000010079	-0.585359	0.000685992	BCAT2	branched chain amino acid transaminase 2 [Source:HGNC Symbol;Acc:HGNC:977]
ENSMMUG00000015774	-0.586423	0.000184157	NPM3	nucleophosmin/nucleoplasmin 3 [Source:HGNC Symbol;Acc:HGNC:7931]
ENSMMUG00000021737	-0.588171	0.00166448	PPFIBP1	liprin-beta-1 [Source:RefSeq peptide;Acc:NP_001252682]
ENSMMUG00000015563	-0.589461	0.000348636	RPS27A	40S ribosomal protein S27a [Source:RefSeq peptide;Acc:NP_001180515]
ENSMMUG00000016031	-0.59036	0.000388243
ENSMMUG00000002194	-0.590581	5.44346e-06
ENSMMUG00000005086	-0.591022	0.000898615	TGIF1	TGFB induced factor homeobox 1 [Source:HGNC Symbol;Acc:HGNC:11776]
ENSMMUG00000002756	-0.591302	0.00021604	WDR19	WD repeat domain 19 [Source:HGNC Symbol;Acc:HGNC:18340]
ENSMMUG00000015334	-0.594612	0.00394099	GSTO1
ENSMMUG00000014680	-0.597317	0.000385379	MRPL48	mitochondrial ribosomal protein L48 [Source:HGNC Symbol;Acc:HGNC:16653]
ENSMMUG00000002176	-0.598168	4.05332e-05	UHRF2	ubiquitin like with PHD and ring finger domains 2 [Source:HGNC Symbol;Acc:HGNC:12557]
ENSMMUG00000015175	-0.598345	0.00116402	MCCC2	methylcrotonoyl-CoA carboxylase 2 [Source:HGNC Symbol;Acc:HGNC:6937]
ENSMMUG00000011706	-0.59848	0.000174428	EML1	echinoderm microtubule associated protein like 1 [Source:HGNC Symbol;Acc:HGNC:3330]
ENSMMUG00000009333	-0.598656	0.000238211	WDR34	WD repeat domain 34 [Source:HGNC Symbol;Acc:HGNC:28296]
ENSMMUG00000018260	-0.599005	0.0066081	PODXL	podocalyxin like [Source:HGNC Symbol;Acc:HGNC:9171]
ENSMMUG00000002797	-0.599466	2.21185e-07	JDP2	Jun dimerization protein 2 [Source:HGNC Symbol;Acc:HGNC:17546]
ENSMMUG00000006965	-0.599812	4.72415e-06
ENSMMUG00000012164	-0.600344	0.00133726	TUBB4B	tubulin beta 4B class IVb [Source:HGNC Symbol;Acc:HGNC:20771]
ENSMMUG00000022881	-0.601259	6.58019e-05
ENSMMUG00000031427	-0.603125	0.00341914	TRAF5	TNF receptor associated factor 5 [Source:HGNC Symbol;Acc:HGNC:12035]
ENSMMUG00000017946	-0.60314	2.14636e-06	ROGDI	rogdi homolog [Source:HGNC Symbol;Acc:HGNC:29478]
ENSMMUG00000012029	-0.603265	0.00396432	SULF2	sulfatase 2 [Source:HGNC Symbol;Acc:HGNC:20392]
ENSMMUG00000015270	-0.603904	8.35423e-05
ENSMMUG00000010723	-0.604344	0.00773628	NR2C2AP	nuclear receptor 2C2 associated protein [Source:HGNC Symbol;Acc:HGNC:30763]
ENSMMUG00000000474	-0.608807	0.00551913	ZNF74	zinc finger protein 74 [Source:HGNC Symbol;Acc:HGNC:13144]
ENSMMUG00000012064	-0.609697	0.000981122	ERG28	probable ergosterol biosynthetic protein 28 [Source:RefSeq peptide;Acc:NP_001181064]
ENSMMUG00000008795	-0.610133	0.00603691
ENSMMUG00000002595	-0.610384	0.00738707	COL14A1	collagen type XIV alpha 1 chain [Source:HGNC Symbol;Acc:HGNC:2191]
ENSMMUG00000013237	-0.611345	3.34009e-05	RPS12
ENSMMUG00000003412	-0.612418	7.63152e-05	RPS6	ribosomal protein S6 [Source:HGNC Symbol;Acc:HGNC:10429]
ENSMMUG00000042368	-0.613683	0.000149356	SERPINB1	serpin family B member 1 [Source:HGNC Symbol;Acc:HGNC:3311]
ENSMMUG00000042891	-0.614833	0.000604825
ENSMMUG00000015779	-0.61693	0.00345523	RAP2B	RAP2B, member of RAS oncogene family [Source:HGNC Symbol;Acc:HGNC:9862]
ENSMMUG00000006075	-0.618927	0.00100522
ENSMMUG00000013500	-0.619314	2.02404e-05	TMEM9	transmembrane protein 9 [Source:HGNC Symbol;Acc:HGNC:18823]
ENSMMUG00000022287	-0.619354	0.00060427	ASCC3	activating signal cointegrator 1 complex subunit 3 [Source:HGNC Symbol;Acc:HGNC:18697]
ENSMMUG00000017057	-0.620023	0.0084853	HOMER1	homer scaffolding protein 1 [Source:HGNC Symbol;Acc:HGNC:17512]
ENSMMUG00000044304	-0.62039	0.00292961	AASS	aminoadipate-semialdehyde synthase [Source:HGNC Symbol;Acc:HGNC:17366]
ENSMMUG00000049074	-0.620468	0.00746577	RF02216
ENSMMUG00000014764	-0.620548	0.00764709	WASF1	WAS protein family member 1 [Source:HGNC Symbol;Acc:HGNC:12732]
ENSMMUG00000017492	-0.620914	0.00375194	ZNF22	zinc finger protein 22 [Source:HGNC Symbol;Acc:HGNC:13012]
ENSMMUG00000011216	-0.621187	0.00524943	MEIS1	Meis homeobox 1 [Source:HGNC Symbol;Acc:HGNC:7000]
ENSMMUG00000022203	-0.622299	0.000327635	PARP3	poly(ADP-ribose) polymerase family member 3 [Source:HGNC Symbol;Acc:HGNC:273]
ENSMMUG00000011319	-0.622546	6.94087e-05	KCTD15	potassium channel tetramerization domain containing 15 [Source:HGNC Symbol;Acc:HGNC:23297]
ENSMMUG00000022359	-0.623242	0.00342074	SLC38A2	sodium-coupled neutral amino acid transporter 2 [Source:RefSeq peptide;Acc:NP_001244740]
ENSMMUG00000008705	-0.623728	2.92365e-05	USP53	ubiquitin specific peptidase 53 [Source:HGNC Symbol;Acc:HGNC:29255]
ENSMMUG00000004054	-0.624031	0.00258265	YES1	tyrosine-protein kinase Yes [Source:RefSeq peptide;Acc:NP_001244441]
ENSMMUG00000031336	-0.626422	1.21322e-05
ENSMMUG00000013643	-0.627435	5.36028e-06	ZCCHC8	zinc finger CCHC-type containing 8 [Source:HGNC Symbol;Acc:HGNC:25265]
ENSMMUG00000001989	-0.628067	0.000513731	POLR2D	RNA polymerase II subunit D [Source:HGNC Symbol;Acc:HGNC:9191]
ENSMMUG00000013062	-0.628287	0.00122691	FAM109B	sesquipedalian-2 [Source:RefSeq peptide;Acc:NP_001181275]
ENSMMUG00000047793	-0.628509	0.00370998	ENDOD1	endonuclease domain containing 1 [Source:HGNC Symbol;Acc:HGNC:29129]
ENSMMUG00000007757	-0.631065	0.00364465	ESYT3	extended synaptotagmin 3 [Source:HGNC Symbol;Acc:HGNC:24295]
ENSMMUG00000005006	-0.632236	0.000186404	RPS21	ribosomal protein S21 [Source:HGNC Symbol;Acc:HGNC:10409]
ENSMMUG00000045559	-0.632311	0.00754488
ENSMMUG00000048107	-0.632438	0.000141967
ENSMMUG00000009716	-0.632751	0.00706301	RRP7A	ribosomal RNA-processing protein 7 homolog A [Source:RefSeq peptide;Acc:NP_001181302]
ENSMMUG00000043422	-0.634717	0.000964307
ENSMMUG00000022979	-0.635014	0.00011884	TPT1	translationally-controlled tumor protein [Source:RefSeq peptide;Acc:NP_001253308]
ENSMMUG00000002116	-0.635532	0.00144024	BTG3	protein BTG3 [Source:RefSeq peptide;Acc:NP_001252970]
ENSMMUG00000007068	-0.636021	0.00151055	TUSC3	tumor suppressor candidate 3 [Source:HGNC Symbol;Acc:HGNC:30242]
ENSMMUG00000002907	-0.636502	1.44411e-06	CTDSPL	CTD small phosphatase like [Source:HGNC Symbol;Acc:HGNC:16890]
ENSMMUG00000003629	-0.636942	0.00121706
ENSMMUG00000021526	-0.637479	7.31331e-05	UGCG	UDP-glucose ceramide glucosyltransferase [Source:HGNC Symbol;Acc:HGNC:12524]
ENSMMUG00000020693	-0.637933	0.000242276	RSL24D1	ribosomal L24 domain containing 1 [Source:HGNC Symbol;Acc:HGNC:18479]
ENSMMUG00000004188	-0.638146	0.00180093	ACSL4	acyl-CoA synthetase long chain family member 4 [Source:HGNC Symbol;Acc:HGNC:3571]
ENSMMUG00000021766	-0.641752	1.06521e-05
ENSMMUG00000000429	-0.643286	0.00087539	BMP4	bone morphogenetic protein 4 [Source:HGNC Symbol;Acc:HGNC:1071]
ENSMMUG00000019535	-0.643337	0.00243779	NUPR1	nuclear protein 1 [Source:RefSeq peptide;Acc:NP_001181402]
ENSMMUG00000014942	-0.644733	0.00167975	PM20D2	peptidase M20 domain containing 2 [Source:HGNC Symbol;Acc:HGNC:21408]
ENSMMUG00000007405	-0.647552	0.00613374	FKBP4	FK506 binding protein 4 [Source:HGNC Symbol;Acc:HGNC:3720]
ENSMMUG00000022436	-0.647577	0.0021359	ZNF485	zinc finger protein 485 [Source:HGNC Symbol;Acc:HGNC:23440]
ENSMMUG00000002708	-0.649225	0.000273523	IQCK	IQ motif containing K [Source:HGNC Symbol;Acc:HGNC:28556]
ENSMMUG00000011943	-0.649395	0.000289666	ZKSCAN7	zinc finger with KRAB and SCAN domains 7 [Source:HGNC Symbol;Acc:HGNC:12955]
ENSMMUG00000011299	-0.649561	0.00741293	TEAD4	TEA domain transcription factor 4 [Source:HGNC Symbol;Acc:HGNC:11717]
ENSMMUG00000017014	-0.649645	0.00239871	ECT2	epithelial cell transforming 2 [Source:HGNC Symbol;Acc:HGNC:3155]
ENSMMUG00000005786	-0.649699	0.00523925	MAP3K9	mitogen-activated protein kinase kinase kinase 9 [Source:HGNC Symbol;Acc:HGNC:6861]
ENSMMUG00000009022	-0.649893	0.0018361	GDPD5	glycerophosphodiester phosphodiesterase domain containing 5 [Source:HGNC Symbol;Acc:HGNC:28804]
ENSMMUG00000030448	-0.649986	0.00101147
ENSMMUG00000005221	-0.650284	0.00883885	TEF	thyrotroph embryonic factor [Source:RefSeq peptide;Acc:NP_001253181]
ENSMMUG00000032384	-0.651234	0.00198097	TCEAL7	transcription elongation factor A like 7 [Source:HGNC Symbol;Acc:HGNC:28336]
ENSMMUG00000042349	-0.651595	3.12535e-05	IFI27L2	interferon alpha inducible protein 27 like 2 [Source:HGNC Symbol;Acc:HGNC:19753]
ENSMMUG00000014750	-0.654971	0.00195434	EFS	embryonal Fyn-associated substrate [Source:HGNC Symbol;Acc:HGNC:16898]
ENSMMUG00000004934	-0.658929	1.6352e-05	MND1	tripartite motif containing 2 [Source:HGNC Symbol;Acc:HGNC:15974]
ENSMMUG00000035659	-0.658969	0.0037803	RF00478	small Cajal body-specific RNA 6 [Source:HGNC Symbol;Acc:HGNC:32562]
ENSMMUG00000019807	-0.660033	0.000377792	RGS14	regulator of G protein signaling 14 [Source:HGNC Symbol;Acc:HGNC:9996]
ENSMMUG00000038415	-0.66061	0.00686016	SMIM10L2B	small integral membrane protein 10 like 2B [Source:HGNC Symbol;Acc:HGNC:34500]
ENSMMUG00000009390	-0.661319	0.00725252	CENPC	centromere protein C [Source:HGNC Symbol;Acc:HGNC:1854]
ENSMMUG00000048941	-0.662788	8.33778e-05	ARL2BP	ADP-ribosylation factor-like protein 2-binding protein [Source:RefSeq peptide;Acc:NP_001253957]
ENSMMUG00000001891	-0.66621	0.00914052	MMP23B	matrix metallopeptidase 23B [Source:HGNC Symbol;Acc:HGNC:7171]
ENSMMUG00000006136	-0.666354	0.000102691	IFT22	intraflagellar transport 22 [Source:HGNC Symbol;Acc:HGNC:21895]
ENSMMUG00000010485	-0.667923	1.02851e-05	OAT	ornithine aminotransferase [Source:HGNC Symbol;Acc:HGNC:8091]
ENSMMUG00000000016	-0.668275	2.24625e-05	ADSS	adenylosuccinate synthase [Source:HGNC Symbol;Acc:HGNC:292]
ENSMMUG00000007531	-0.668305	0.000415593	NDFIP2	Nedd4 family interacting protein 2 [Source:HGNC Symbol;Acc:HGNC:18537]
ENSMMUG00000005072	-0.668831	4.21701e-05
ENSMMUG00000018398	-0.670086	0.000539893	EFNA5	ephrin A5 [Source:HGNC Symbol;Acc:HGNC:3225]
ENSMMUG00000016929	-0.670957	0.000681479	PRRG3	proline rich and Gla domain 3 [Source:HGNC Symbol;Acc:HGNC:30798]
ENSMMUG00000012163	-0.67199	0.000422925	GARNL3	GTPase activating Rap/RanGAP domain like 3 [Source:HGNC Symbol;Acc:HGNC:25425]
ENSMMUG00000004663	-0.672635	0.000223514	COLEC12	collectin subfamily member 12 [Source:HGNC Symbol;Acc:HGNC:16016]
ENSMMUG00000005143	-0.674374	4.58057e-05	RDH10	retinol dehydrogenase 10 [Source:RefSeq peptide;Acc:NP_001253759]
ENSMMUG00000017842	-0.675854	0.00682754	MOSPD2	motile sperm domain containing 2 [Source:HGNC Symbol;Acc:HGNC:28381]
ENSMMUG00000016803	-0.677222	0.00522975	SCRN1	secernin 1 [Source:HGNC Symbol;Acc:HGNC:22192]
ENSMMUG00000011675	-0.677437	1.4096e-06	ZSCAN12	zinc finger and SCAN domain containing 12 [Source:HGNC Symbol;Acc:HGNC:13172]
ENSMMUG00000048857	-0.677552	1.49191e-05	ATF1	activating transcription factor 1 [Source:HGNC Symbol;Acc:HGNC:783]
ENSMMUG00000009295	-0.678156	0.005922	RIBC1	RIB43A domain with coiled-coils 1 [Source:HGNC Symbol;Acc:HGNC:26537]
ENSMMUG00000004071	-0.67893	0.00312625	TGFB2	transforming growth factor beta-2 precursor [Source:RefSeq peptide;Acc:NP_001253447]
ENSMMUG00000023144	-0.680953	0.00155448
ENSMMUG00000011703	-0.681375	0.00401422	CLN6	CLN6, transmembrane ER protein [Source:HGNC Symbol;Acc:HGNC:2077]
ENSMMUG00000017265	-0.682543	0.00099171	CACNA2D4	calcium voltage-gated channel auxiliary subunit alpha2delta 4 [Source:HGNC Symbol;Acc:HGNC:20202]
ENSMMUG00000048155	-0.682704	0.00107978
ENSMMUG00000022030	-0.683957	0.000206521	PFDN5	prefoldin subunit 5 [Source:HGNC Symbol;Acc:HGNC:8869]
ENSMMUG00000004805	-0.684298	0.000133448	ZNF581	zinc finger protein 581 [Source:HGNC Symbol;Acc:HGNC:25017]
ENSMMUG00000005749	-0.685792	9.27953e-07	PARP16	poly(ADP-ribose) polymerase family member 16 [Source:HGNC Symbol;Acc:HGNC:26040]
ENSMMUG00000042014	-0.68753	7.90598e-07
ENSMMUG00000039982	-0.689126	1.60882e-05
ENSMMUG00000038371	-0.689576	0.00237054	JUND	JunD proto-oncogene, AP-1 transcription factor subunit [Source:HGNC Symbol;Acc:HGNC:6206]
ENSMMUG00000002573	-0.690182	0.00154966	CARMIL1	capping protein regulator and myosin 1 linker 1 [Source:HGNC Symbol;Acc:HGNC:21581]
ENSMMUG00000011719	-0.693268	0.00375773	SERPINB9	serpin family B member 9 [Source:HGNC Symbol;Acc:HGNC:8955]
ENSMMUG00000014466	-0.693725	0.000707449	PGRMC1	membrane-associated progesterone receptor component 1 [Source:RefSeq peptide;Acc:NP_001181847]
ENSMMUG00000015512	-0.695379	1.12283e-07	BAIAP2	BAI1 associated protein 2 [Source:HGNC Symbol;Acc:HGNC:947]
ENSMMUG00000014257	-0.698176	0.000593733	FAM83H	family with sequence similarity 83 member H [Source:HGNC Symbol;Acc:HGNC:24797]
ENSMMUG00000041140	-0.698259	0.000329591	HIST1H3D
ENSMMUG00000003103	-0.698844	0.00137201	TCTN3	tectonic family member 3 [Source:HGNC Symbol;Acc:HGNC:24519]
ENSMMUG00000031439	-0.700863	0.000409651	FBXL2	F-box and leucine rich repeat protein 2 [Source:HGNC Symbol;Acc:HGNC:13598]
ENSMMUG00000047425	-0.701055	0.00259155
ENSMMUG00000013948	-0.701796	9.63404e-05	DLG3	disks large homolog 3 [Source:RefSeq peptide;Acc:NP_001181841]
ENSMMUG00000016014	-0.702633	0.000115254	LIN9	lin-9 DREAM MuvB core complex component [Source:HGNC Symbol;Acc:HGNC:30830]
ENSMMUG00000040565	-0.70504	0.000356018	GPR27	G protein-coupled receptor 27 [Source:HGNC Symbol;Acc:HGNC:4482]
ENSMMUG00000006130	-0.705246	7.36322e-07	P4HTM	prolyl 4-hydroxylase, transmembrane [Source:HGNC Symbol;Acc:HGNC:28858]
ENSMMUG00000009018	-0.707878	0.00924565
ENSMMUG00000012881	-0.707945	0.00677756	AGBL2	ATP/GTP binding protein like 2 [Source:HGNC Symbol;Acc:HGNC:26296]
ENSMMUG00000009019	-0.708253	3.64348e-06	RPS3	ribosomal protein S3 [Source:HGNC Symbol;Acc:HGNC:10420]
ENSMMUG00000016872	-0.708797	0.00279412	EFEMP1	EGF containing fibulin extracellular matrix protein 1 [Source:HGNC Symbol;Acc:HGNC:3218]
ENSMMUG00000029909	-0.712431	1.23328e-07	HMGN4	high mobility group nucleosomal binding domain 4 [Source:HGNC Symbol;Acc:HGNC:4989]
ENSMMUG00000002722	-0.714021	0.00342888
ENSMMUG00000002668	-0.71436	5.61452e-06
ENSMMUG00000002721	-0.714852	0.00124991	RTKN	rhotekin [Source:HGNC Symbol;Acc:HGNC:10466]
ENSMMUG00000009584	-0.717146	5.06718e-06	NEO1	neogenin precursor [Source:RefSeq peptide;Acc:NP_001248429]
ENSMMUG00000003113	-0.717539	0.00364476	PATJ	PATJ, crumbs cell polarity complex component [Source:HGNC Symbol;Acc:HGNC:28881]
ENSMMUG00000037345	-0.719495	0.00480614	RF00478	small Cajal body-specific RNA 5 [Source:HGNC Symbol;Acc:HGNC:32561]
ENSMMUG00000017551	-0.720548	0.000242782	RALGPS2	Ral GEF with PH domain and SH3 binding motif 2 [Source:HGNC Symbol;Acc:HGNC:30279]
ENSMMUG00000019492	-0.722453	3.19576e-05	MAOB	monoamine oxidase B [Source:HGNC Symbol;Acc:HGNC:6834]
ENSMMUG00000021120	-0.722867	0.00234539	MAGED1	MAGE family member D1 [Source:HGNC Symbol;Acc:HGNC:6813]
ENSMMUG00000003273	-0.724926	0.00472176	BCAM	basal cell adhesion molecule (Lutheran blood group) [Source:HGNC Symbol;Acc:HGNC:6722]
ENSMMUG00000022906	-0.725782	0.0042144	VCAM1	vascular cell adhesion molecule 1 [Source:HGNC Symbol;Acc:HGNC:12663]
ENSMMUG00000019291	-0.726418	0.00638663	DPYSL3	dihydropyrimidinase like 3 [Source:HGNC Symbol;Acc:HGNC:3015]
ENSMMUG00000041138	-0.726681	9.73084e-05	ZFP90	ZFP90 zinc finger protein [Source:HGNC Symbol;Acc:HGNC:23329]
ENSMMUG00000040817	-0.726997	0.000188448	IRF9	interferon regulatory factor 9 [Source:HGNC Symbol;Acc:HGNC:6131]
ENSMMUG00000048370	-0.72715	3.38524e-05
ENSMMUG00000022507	-0.731092	0.000337135	GXYLT2	glucoside xylosyltransferase 2 [Source:HGNC Symbol;Acc:HGNC:33383]
ENSMMUG00000042418	-0.731497	0.000623944
ENSMMUG00000017055	-0.731518	0.000275126	C2H3orf58	chromosome 3 open reading frame 58 [Source:HGNC Symbol;Acc:HGNC:28490]
ENSMMUG00000012462	-0.73263	0.0017801	PSME1	proteasome activator subunit 1 [Source:HGNC Symbol;Acc:HGNC:9568]
ENSMMUG00000001946	-0.733971	0.00213636	ZDHHC23	zinc finger DHHC-type containing 23 [Source:HGNC Symbol;Acc:HGNC:28654]
ENSMMUG00000010314	-0.734564	0.00723658	HERC6	HECT and RLD domain containing E3 ubiquitin protein ligase family member 6 [Source:HGNC Symbol;Acc:HGNC:26072]
ENSMMUG00000002676	-0.734647	2.61967e-05
ENSMMUG00000045210	-0.734926	0.00711459
ENSMMUG00000003353	-0.735417	5.40316e-05	MST1R	macrophage stimulating 1 receptor [Source:HGNC Symbol;Acc:HGNC:7381]
ENSMMUG00000042266	-0.735797	0.00140519
ENSMMUG00000020047	-0.736384	3.29068e-05	ITGB3BP	integrin subunit beta 3 binding protein [Source:HGNC Symbol;Acc:HGNC:6157]
ENSMMUG00000006103	-0.738674	0.000211897	NUDCD1	NudC domain containing 1 [Source:HGNC Symbol;Acc:HGNC:24306]
ENSMMUG00000046520	-0.739815	0.00028476	SMIM13	small integral membrane protein 13 [Source:RefSeq peptide;Acc:NP_001248648]
ENSMMUG00000022523	-0.741145	0.000201847	AFAP1L2	actin filament-associated protein 1-like 2 [Source:RefSeq peptide;Acc:NP_001248593]
ENSMMUG00000042405	-0.741673	0.000174084
ENSMMUG00000008629	-0.743495	0.00148158	SEMA4D	semaphorin 4D [Source:HGNC Symbol;Acc:HGNC:10732]
ENSMMUG00000029445	-0.745878	0.000578175	CITED2	Cbp/p300 interacting transactivator with Glu/Asp rich carboxy-terminal domain 2 [Source:HGNC Symbol;Acc:HGNC:1987]
ENSMMUG00000007470	-0.745923	0.000872607	CDK14	cyclin dependent kinase 14 [Source:HGNC Symbol;Acc:HGNC:8883]
ENSMMUG00000037965	-0.747564	6.67e-05	USP51	ubiquitin specific peptidase 51 [Source:HGNC Symbol;Acc:HGNC:23086]
ENSMMUG00000004339	-0.7496	0.000924524	RAB15	RAB15, member RAS oncogene family [Source:HGNC Symbol;Acc:HGNC:20150]
ENSMMUG00000016631	-0.753903	0.00187561	GRIP1	glutamate receptor interacting protein 1 [Source:HGNC Symbol;Acc:HGNC:18708]
ENSMMUG00000001623	-0.755882	0.000647255	VPS37D	VPS37D, ESCRT-I subunit [Source:HGNC Symbol;Acc:HGNC:18287]
ENSMMUG00000022819	-0.757005	0.00258339
ENSMMUG00000015682	-0.757122	0.00906876	TCF19	transcription factor 19 [Source:HGNC Symbol;Acc:HGNC:11629]
ENSMMUG00000020441	-0.757701	0.000151317	ODC1	ornithine decarboxylase 1 [Source:HGNC Symbol;Acc:HGNC:8109]
ENSMMUG00000013087	-0.757827	0.00861698	C16orf46	chromosome 16 open reading frame 46 [Source:HGNC Symbol;Acc:HGNC:26525]
ENSMMUG00000006841	-0.759325	0.00077433	MYOF	myoferlin [Source:HGNC Symbol;Acc:HGNC:3656]
ENSMMUG00000029639	-0.75942	0.00351996	RSPH9	radial spoke head 9 homolog [Source:HGNC Symbol;Acc:HGNC:21057]
ENSMMUG00000007428	-0.759796	0.00164195	GAS6	growth arrest specific 6 [Source:HGNC Symbol;Acc:HGNC:4168]
ENSMMUG00000022627	-0.762353	0.000251453	HLF	HLF, PAR bZIP transcription factor [Source:HGNC Symbol;Acc:HGNC:4977]
ENSMMUG00000002068	-0.762494	5.53221e-05	MED30	mediator complex subunit 30 [Source:HGNC Symbol;Acc:HGNC:23032]
ENSMMUG00000041372	-0.764881	0.00833338	CD24	CD24 molecule [Source:HGNC Symbol;Acc:HGNC:1645]
ENSMMUG00000011333	-0.765448	0.000284972	MBP	myelin basic protein [Source:HGNC Symbol;Acc:HGNC:6925]
ENSMMUG00000006438	-0.766205	0.0047415	CKAP4	cytoskeleton associated protein 4 [Source:HGNC Symbol;Acc:HGNC:16991]
ENSMMUG00000022111	-0.766705	0.00289359	RPS6KA1	ribosomal protein S6 kinase A1 [Source:HGNC Symbol;Acc:HGNC:10430]
ENSMMUG00000001949	-0.770806	3.39286e-05	CCDC191	coiled-coil domain containing 191 [Source:HGNC Symbol;Acc:HGNC:29272]
ENSMMUG00000003071	-0.770898	0.000493984	MBNL3	muscleblind like splicing regulator 3 [Source:HGNC Symbol;Acc:HGNC:20564]
ENSMMUG00000009106	-0.773154	0.00647478	MIF	Macrophage migration inhibitory factor [Source:UniProtKB/Swiss-Prot;Acc:Q6DN04]
ENSMMUG00000003502	-0.774197	5.1124e-06	TCEAL4	transcription elongation factor A like 4 [Source:HGNC Symbol;Acc:HGNC:26121]
ENSMMUG00000008008	-0.774302	0.00725559	PPP1R9A	protein phosphatase 1 regulatory subunit 9A [Source:HGNC Symbol;Acc:HGNC:14946]
ENSMMUG00000030562	-0.774563	3.24151e-07	RPS24	40S ribosomal protein S24 [Source:RefSeq peptide;Acc:NP_001247956]
ENSMMUG00000011547	-0.77789	0.0022237	RTN4R	reticulon 4 receptor [Source:HGNC Symbol;Acc:HGNC:18601]
ENSMMUG00000011867	-0.779176	0.000146696	ZNF668	zinc finger protein 668 [Source:RefSeq peptide;Acc:NP_001181465]
ENSMMUG00000020489	-0.779457	6.88451e-05	HSCB	HscB mitochondrial iron-sulfur cluster cochaperone [Source:HGNC Symbol;Acc:HGNC:28913]
ENSMMUG00000007280	-0.780742	0.0016827	SUCO	SUN domain containing ossification factor [Source:HGNC Symbol;Acc:HGNC:1240]
ENSMMUG00000007486	-0.783876	0.000204389	FZD3	frizzled class receptor 3 [Source:HGNC Symbol;Acc:HGNC:4041]
ENSMMUG00000020131	-0.786589	5.52705e-06	SRC	proto-oncogene tyrosine-protein kinase Src [Source:RefSeq peptide;Acc:NP_001248263]
ENSMMUG00000007665	-0.787104	3.33115e-05	HCFC1R1	host cell factor C1 regulator 1 [Source:RefSeq peptide;Acc:NP_001253142]
ENSMMUG00000020726	-0.787133	0.000215212	DPYD	dihydropyrimidine dehydrogenase [Source:HGNC Symbol;Acc:HGNC:3012]
ENSMMUG00000017053	-0.788015	0.000351221	DAPK1	death-associated protein kinase 1 [Source:RefSeq peptide;Acc:NP_001244717]
ENSMMUG00000020432	-0.788556	9.65865e-06	OSCP1	organic solute carrier partner 1 [Source:HGNC Symbol;Acc:HGNC:29971]
ENSMMUG00000004788	-0.789835	0.000990742	MAN1C1	mannosidase alpha class 1C member 1 [Source:HGNC Symbol;Acc:HGNC:19080]
ENSMMUG00000010858	-0.790877	0.00118454	P4HA2	prolyl 4-hydroxylase subunit alpha-2 precursor [Source:RefSeq peptide;Acc:NP_001247763]
ENSMMUG00000016040	-0.791064	0.00134051	RND3	Rho family GTPase 3 [Source:HGNC Symbol;Acc:HGNC:671]
ENSMMUG00000018520	-0.791265	0.000805019	PDLIM2	PDZ and LIM domain 2 [Source:HGNC Symbol;Acc:HGNC:13992]
ENSMMUG00000000123	-0.792722	0.00137501	NHSL1	NHS like 1 [Source:HGNC Symbol;Acc:HGNC:21021]
ENSMMUG00000000664	-0.795316	1.73438e-06	RRAS2	RAS related 2 [Source:HGNC Symbol;Acc:HGNC:17271]
ENSMMUG00000007477	-0.795544	0.00362163	KIFC1	kinesin family member C1 [Source:HGNC Symbol;Acc:HGNC:6389]
ENSMMUG00000031542	-0.796373	5.61825e-05	IGSF8	immunoglobulin superfamily member 8 [Source:HGNC Symbol;Acc:HGNC:17813]
ENSMMUG00000023022	-0.799226	1.43969e-05	PLP2	proteolipid protein 2 [Source:HGNC Symbol;Acc:HGNC:9087]
ENSMMUG00000004009	-0.800968	0.000371078	OPLAH	5-oxoprolinase, ATP-hydrolysing [Source:HGNC Symbol;Acc:HGNC:8149]
ENSMMUG00000020953	-0.803038	0.00643589	MICAL2	microtubule associated monooxygenase, calponin and LIM domain containing 2 [Source:HGNC Symbol;Acc:HGNC:24693]
ENSMMUG00000038618	-0.803174	0.000610409	HIST2H2AB	histone cluster 2 H2A family member b [Source:HGNC Symbol;Acc:HGNC:20508]
ENSMMUG00000046292	-0.804377	3.51407e-06	LY6E	lymphocyte antigen 6 family member E [Source:HGNC Symbol;Acc:HGNC:6727]
ENSMMUG00000023230	-0.80475	0.0015503	SNX10	sorting nexin 10 [Source:HGNC Symbol;Acc:HGNC:14974]
ENSMMUG00000006567	-0.805333	0.000285248	LAMB1	laminin subunit beta 1 [Source:HGNC Symbol;Acc:HGNC:6486]
ENSMMUG00000043826	-0.806049	0.00546257
ENSMMUG00000013808	-0.806194	0.000778457	SH3BP4	SH3 domain binding protein 4 [Source:HGNC Symbol;Acc:HGNC:10826]
ENSMMUG00000015750	-0.808397	0.000721443	BICC1	BicC family RNA binding protein 1 [Source:HGNC Symbol;Acc:HGNC:19351]
ENSMMUG00000001130	-0.8088	0.000700258	ANKRD33B	ankyrin repeat domain 33B [Source:HGNC Symbol;Acc:HGNC:35240]
ENSMMUG00000014326	-0.808982	0.00862895	MVD	mevalonate diphosphate decarboxylase [Source:HGNC Symbol;Acc:HGNC:7529]
ENSMMUG00000002187	-0.810068	0.000639023	FKBP7	FK506 binding protein 7 [Source:HGNC Symbol;Acc:HGNC:3723]
ENSMMUG00000028718	-0.810802	0.00867228	DNAAF3	dynein axonemal assembly factor 3 [Source:HGNC Symbol;Acc:HGNC:30492]
ENSMMUG00000021081	-0.811712	0.00291369	TUBA1C	tubulin alpha 1c [Source:HGNC Symbol;Acc:HGNC:20768]
ENSMMUG00000000521	-0.8155	0.002709	NTN4	netrin 4 [Source:HGNC Symbol;Acc:HGNC:13658]
ENSMMUG00000003902	-0.815857	0.00863596	THBS3	thrombospondin 3 [Source:HGNC Symbol;Acc:HGNC:11787]
ENSMMUG00000017852	-0.815915	0.00739853	PEG3	paternally expressed 3 [Source:HGNC Symbol;Acc:HGNC:8826]
ENSMMUG00000011614	-0.816014	0.000932928	FUZ	fuzzy planar cell polarity protein [Source:HGNC Symbol;Acc:HGNC:26219]
ENSMMUG00000039955	-0.818855	0.000773844	MSMO1	methylsterol monooxygenase 1 [Source:HGNC Symbol;Acc:HGNC:10545]
ENSMMUG00000020993	-0.821606	0.00199388	CELSR1	cadherin EGF LAG seven-pass G-type receptor 1 [Source:HGNC Symbol;Acc:HGNC:1850]
ENSMMUG00000014151	-0.822035	0.00149648	ENPP1	ectonucleotide pyrophosphatase/phosphodiesterase 1 [Source:HGNC Symbol;Acc:HGNC:3356]
ENSMMUG00000019170	-0.825926	2.11499e-05	PLEKHG3	pleckstrin homology and RhoGEF domain containing G3 [Source:HGNC Symbol;Acc:HGNC:20364]
ENSMMUG00000038117	-0.828954	0.000227464	C7H15orf59	chromosome 15 open reading frame 59 [Source:HGNC Symbol;Acc:HGNC:33753]
ENSMMUG00000018191	-0.830523	0.00339934	ANOS1	anosmin 1 [Source:HGNC Symbol;Acc:HGNC:6211]
ENSMMUG00000033222	-0.83514	0.000374744	RF00563	small nucleolar RNA, H/ACA box 53 [Source:HGNC Symbol;Acc:HGNC:32646]
ENSMMUG00000021280	-0.837838	0.00148347	LRTOMT	transmembrane O-methyltransferase isoform 2 [Source:RefSeq peptide;Acc:NP_001129574]
ENSMMUG00000031524	-0.838469	0.00650645
ENSMMUG00000008596	-0.839375	0.00427339	TMEM176B	transmembrane protein 176B [Source:HGNC Symbol;Acc:HGNC:29596]
ENSMMUG00000021324	-0.841911	0.00475616	ARL4D	ADP ribosylation factor like GTPase 4D [Source:HGNC Symbol;Acc:HGNC:656]
ENSMMUG00000008919	-0.843162	0.00115106	RAB6B	RAB6B, member RAS oncogene family [Source:HGNC Symbol;Acc:HGNC:14902]
ENSMMUG00000036830	-0.844374	1.42028e-06	RF01296	small Cajal body-specific RNA 10 [Source:HGNC Symbol;Acc:HGNC:32567]
ENSMMUG00000004566	-0.846375	0.00105525	ZNF124	zinc finger protein 124 [Source:HGNC Symbol;Acc:HGNC:12907]
ENSMMUG00000004907	-0.849582	0.00453998	FAM46C	family with sequence similarity 46 member C [Source:HGNC Symbol;Acc:HGNC:24712]
ENSMMUG00000017009	-0.849932	0.0012926
ENSMMUG00000040506	-0.851924	4.71522e-07	HIST2H2BF	histone cluster 2 H2B family member f [Source:HGNC Symbol;Acc:HGNC:24700]
ENSMMUG00000038299	-0.853753	0.000564963
ENSMMUG00000039832	-0.853927	4.45057e-06
ENSMMUG00000037540	-0.854719	1.27863e-06
ENSMMUG00000040447	-0.855069	0.00231822
ENSMMUG00000014905	-0.855574	6.6192e-05	ST6GAL1	ST6 beta-galactoside alpha-2,6-sialyltransferase 1 [Source:HGNC Symbol;Acc:HGNC:10860]
ENSMMUG00000018112	-0.855952	5.74178e-08	EML3	echinoderm microtubule associated protein like 3 [Source:HGNC Symbol;Acc:HGNC:26666]
ENSMMUG00000014083	-0.857234	2.00131e-06
ENSMMUG00000006203	-0.860839	2.86989e-08	SSX2IP	afadin- and alpha-actinin-binding protein [Source:RefSeq peptide;Acc:NP_001247630]
ENSMMUG00000011452	-0.860912	0.00224575
ENSMMUG00000009808	-0.865117	5.07765e-06	ENKD1	enkurin domain-containing protein 1 [Source:RefSeq peptide;Acc:NP_001180888]
ENSMMUG00000021252	-0.868075	1.56203e-08	TRIP6	thyroid hormone receptor interactor 6 [Source:HGNC Symbol;Acc:HGNC:12311]
ENSMMUG00000010460	-0.868222	0.000905684	RERG	RAS like estrogen regulated growth inhibitor [Source:HGNC Symbol;Acc:HGNC:15980]
ENSMMUG00000044983	-0.868988	0.00414735	SMIM10L2A	small integral membrane protein 10 like 2A [Source:HGNC Symbol;Acc:HGNC:34499]
ENSMMUG00000002007	-0.873291	0.00176407	KLHDC9	kelch domain containing 9 [Source:HGNC Symbol;Acc:HGNC:28489]
ENSMMUG00000041450	-0.873577	0.000778886	ZNF432	zinc finger protein 432 [Source:HGNC Symbol;Acc:HGNC:20810]
ENSMMUG00000041404	-0.874678	0.000316236	LYNX1	Ly-6/neurotoxin-like protein 1 [Source:UniProtKB/Swiss-Prot;Acc:P0DP62]
ENSMMUG00000020372	-0.875001	0.00150433	SDR42E1	short chain dehydrogenase/reductase family 42E, member 1 [Source:HGNC Symbol;Acc:HGNC:29834]
ENSMMUG00000008759	-0.876183	0.000394838	WEE1	WEE1 G2 checkpoint kinase [Source:HGNC Symbol;Acc:HGNC:12761]
ENSMMUG00000032524	-0.876221	0.0026492	PEG10	paternally expressed 10 [Source:HGNC Symbol;Acc:HGNC:14005]
ENSMMUG00000010028	-0.876824	0.000527801	LZTS3	leucine zipper tumor suppressor family member 3 [Source:HGNC Symbol;Acc:HGNC:30139]
ENSMMUG00000021192	-0.87879	6.85551e-05	KIF21A	kinesin family member 21A [Source:HGNC Symbol;Acc:HGNC:19349]
ENSMMUG00000012579	-0.879093	0.00549584	LSAMP	limbic system-associated membrane protein [Source:HGNC Symbol;Acc:HGNC:6705]
ENSMMUG00000042801	-0.879719	0.00474657
ENSMMUG00000006779	-0.881308	0.000181591	MET	MET proto-oncogene, receptor tyrosine kinase [Source:HGNC Symbol;Acc:HGNC:7029]
ENSMMUG00000006395	-0.88249	5.07333e-05	H2AFY2	H2A histone family member Y2 [Source:HGNC Symbol;Acc:HGNC:14453]
ENSMMUG00000009931	-0.885254	0.000480603	CMTM7	CKLF like MARVEL transmembrane domain containing 7 [Source:HGNC Symbol;Acc:HGNC:19178]
ENSMMUG00000013679	-0.889967	0.0037765	ACOT11	acyl-CoA thioesterase 11 [Source:HGNC Symbol;Acc:HGNC:18156]
ENSMMUG00000005873	-0.890048	0.00933249	DISP1	dispatched RND transporter family member 1 [Source:HGNC Symbol;Acc:HGNC:19711]
ENSMMUG00000020955	-0.891796	0.00810383
ENSMMUG00000022562	-0.891798	1.22737e-05	IL1RAP	interleukin-1 receptor accessory protein precursor [Source:RefSeq peptide;Acc:NP_001028132]
ENSMMUG00000018580	-0.891995	0.000468708	DUSP16	dual specificity phosphatase 16 [Source:HGNC Symbol;Acc:HGNC:17909]
ENSMMUG00000010354	-0.894607	0.00597994
ENSMMUG00000019561	-0.896188	0.000395453	GALNT12	polypeptide N-acetylgalactosaminyltransferase 12 [Source:HGNC Symbol;Acc:HGNC:19877]
ENSMMUG00000030400	-0.896234	3.64004e-05	SH3TC1	SH3 domain and tetratricopeptide repeats 1 [Source:HGNC Symbol;Acc:HGNC:26009]
ENSMMUG00000029421	-0.897399	0.00103195	PTPRK	protein tyrosine phosphatase, receptor type K [Source:HGNC Symbol;Acc:HGNC:9674]
ENSMMUG00000012782	-0.900623	0.00049811	OAS1	2'-5'-oligoadenylate synthase 1 [Source:RefSeq peptide;Acc:NP_001077418]
ENSMMUG00000015093	-0.901506	0.000110222	VLDLR	very low-density lipoprotein receptor precursor [Source:RefSeq peptide;Acc:NP_001028079]
ENSMMUG00000013341	-0.9041	0.00329507	C1orf228	chromosome 1 open reading frame 228 [Source:HGNC Symbol;Acc:HGNC:34345]
ENSMMUG00000012432	-0.90507	0.00234448	LRRC17	leucine rich repeat containing 17 [Source:HGNC Symbol;Acc:HGNC:16895]
ENSMMUG00000004777	-0.905301	0.00014917	GALNT18	polypeptide N-acetylgalactosaminyltransferase 18 [Source:HGNC Symbol;Acc:HGNC:30488]
ENSMMUG00000010438	-0.905932	0.000106737	CDK20	cyclin dependent kinase 20 [Source:HGNC Symbol;Acc:HGNC:21420]
ENSMMUG00000020402	-0.906898	0.0034469	MCU	mitochondrial calcium uniporter [Source:HGNC Symbol;Acc:HGNC:23526]
ENSMMUG00000009788	-0.910218	0.000309949	TUBA1A	tubulin alpha 1a [Source:HGNC Symbol;Acc:HGNC:20766]
ENSMMUG00000022766	-0.91529	0.000917206	CDCA7L	cell division cycle associated 7 like [Source:HGNC Symbol;Acc:HGNC:30777]
ENSMMUG00000018823	-0.916574	0.000848102	TMEM191C	transmembrane protein 191C [Source:RefSeq peptide;Acc:NP_001180715]
ENSMMUG00000012253	-0.917521	0.00071953	TMEM136	transmembrane protein 136 [Source:HGNC Symbol;Acc:HGNC:28280]
ENSMMUG00000017734	-0.918357	0.00381447	MDH1B	malate dehydrogenase 1B [Source:HGNC Symbol;Acc:HGNC:17836]
ENSMMUG00000038082	-0.920399	0.0031361	MT1M	metallothionein-1M [Source:RefSeq peptide;Acc:NP_001288225]
ENSMMUG00000010407	-0.920538	0.00184266	LCA5L	LCA5L, lebercilin like [Source:HGNC Symbol;Acc:HGNC:1255]
ENSMMUG00000018087	-0.922129	5.90065e-05	TSPOAP1	TSPO associated protein 1 [Source:HGNC Symbol;Acc:HGNC:16831]
ENSMMUG00000018791	-0.922923	2.54561e-05	MOCOS	molybdenum cofactor sulfurase [Source:HGNC Symbol;Acc:HGNC:18234]
ENSMMUG00000013984	-0.926265	0.000389667	ABLIM2	actin binding LIM protein family member 2 [Source:HGNC Symbol;Acc:HGNC:19195]
ENSMMUG00000012786	-0.928853	0.000698908	C1S	complement C1s [Source:HGNC Symbol;Acc:HGNC:1247]
ENSMMUG00000038988	-0.93094	0.000387472	RF00030	RNA component of mitochondrial RNA processing endoribonuclease [Source:HGNC Symbol;Acc:HGNC:10031]
ENSMMUG00000039331	-0.934642	3.74411e-06	KCTD11	BTB/POZ domain-containing protein KCTD11 [Source:RefSeq peptide;Acc:NP_001181306]
ENSMMUG00000039612	-0.934967	0.0046384	NME5	NME/NM23 family member 5 [Source:HGNC Symbol;Acc:HGNC:7853]
ENSMMUG00000048550	-0.938213	0.000523929
ENSMMUG00000010134	-0.938412	1.16747e-05	ARHGEF5	Rho guanine nucleotide exchange factor 5 [Source:HGNC Symbol;Acc:HGNC:13209]
ENSMMUG00000008897	-0.93931	1.01519e-05	C1RL	complement C1r subcomponent like [Source:HGNC Symbol;Acc:HGNC:21265]
ENSMMUG00000011403	-0.940398	0.00743207	TBXA2R	thromboxane A2 receptor [Source:HGNC Symbol;Acc:HGNC:11608]
ENSMMUG00000008592	-0.943208	0.00538837	PDCD1	programmed cell death 1 [Source:HGNC Symbol;Acc:HGNC:8760]
ENSMMUG00000017977	-0.945438	0.00219115	ADAMTS3	ADAM metallopeptidase with thrombospondin type 1 motif 3 [Source:HGNC Symbol;Acc:HGNC:219]
ENSMMUG00000037622	-0.946792	0.0088523	OSR1	odd-skipped related transciption factor 1 [Source:HGNC Symbol;Acc:HGNC:8111]
ENSMMUG00000006295	-0.94771	0.00117056	MMP19	matrix metallopeptidase 19 [Source:HGNC Symbol;Acc:HGNC:7165]
ENSMMUG00000014595	-0.949824	0.00204455	TYW3	tRNA wybutosine-synthesizing protein 3 homolog [Source:RefSeq peptide;Acc:NP_001244368]
ENSMMUG00000020663	-0.953072	0.00131691	MPP7	membrane palmitoylated protein 7 [Source:HGNC Symbol;Acc:HGNC:26542]
ENSMMUG00000002661	-0.953696	0.00021941	KIFC2	kinesin family member C2 [Source:HGNC Symbol;Acc:HGNC:29530]
ENSMMUG00000046862	-0.954539	0.000823375	SMKR1	small lysine rich protein 1 [Source:HGNC Symbol;Acc:HGNC:43561]
ENSMMUG00000012843	-0.954917	0.00104573
ENSMMUG00000012140	-0.95974	1.08982e-06
ENSMMUG00000043586	-0.959846	1.4426e-05	ID3	inhibitor of DNA binding 3, HLH protein [Source:HGNC Symbol;Acc:HGNC:5362]
ENSMMUG00000006171	-0.965296	1.17445e-05	SLC16A1	solute carrier family 16 member 1 [Source:HGNC Symbol;Acc:HGNC:10922]
ENSMMUG00000019602	-0.96667	0.00092554	NOXA1	NADPH oxidase activator 1 [Source:HGNC Symbol;Acc:HGNC:10668]
ENSMMUG00000006380	-0.96675	0.000100511	E2F5	E2F transcription factor 5 [Source:HGNC Symbol;Acc:HGNC:3119]
ENSMMUG00000043492	-0.96725	0.00536429
ENSMMUG00000016391	-0.96867	0.000777456	EFHC2	EF-hand domain containing 2 [Source:HGNC Symbol;Acc:HGNC:26233]
ENSMMUG00000019628	-0.973387	0.00141816	TUBA4A	tubulin alpha 4a [Source:HGNC Symbol;Acc:HGNC:12407]
ENSMMUG00000029821	-0.973651	0.000756
ENSMMUG00000004552	-0.978505	7.39089e-05	DDT
ENSMMUG00000001923	-0.979102	0.000992652	LMOD1	leiomodin 1 [Source:HGNC Symbol;Acc:HGNC:6647]
ENSMMUG00000021372	-0.979902	8.63073e-05	EMID1	EMI domain containing 1 [Source:HGNC Symbol;Acc:HGNC:18036]
ENSMMUG00000007231	-0.980059	0.000340801	ZSCAN31	zinc finger and SCAN domain containing 31 [Source:HGNC Symbol;Acc:HGNC:14097]
ENSMMUG00000020806	-0.981841	0.00890908	ABCC9	ATP binding cassette subfamily C member 9 [Source:HGNC Symbol;Acc:HGNC:60]
ENSMMUG00000000012	-0.983061	0.00809095
ENSMMUG00000013613	-0.98372	0.0028992	KIF18A	kinesin family member 18A [Source:HGNC Symbol;Acc:HGNC:29441]
ENSMMUG00000039546	-0.984269	0.00357315	PROCR	protein C receptor [Source:HGNC Symbol;Acc:HGNC:9452]
ENSMMUG00000047141	-0.984398	0.00159148	ZFPM1	zinc finger protein, FOG family member 1 [Source:HGNC Symbol;Acc:HGNC:19762]
ENSMMUG00000041744	-0.984976	0.000345959
ENSMMUG00000041980	-0.985142	0.0086657
ENSMMUG00000038041	-0.987316	0.00431905	HIST1H2BN	histone cluster 1 H2B family member n [Source:HGNC Symbol;Acc:HGNC:4749]
ENSMMUG00000011555	-0.988854	2.50533e-06	IL16	pro-interleukin-16 [Source:RefSeq peptide;Acc:NP_001027980]
ENSMMUG00000023194	-0.989816	0.000232002	FAM221A	family with sequence similarity 221 member A [Source:HGNC Symbol;Acc:HGNC:27977]
ENSMMUG00000015733	-0.990786	0.000618479	SORBS2	sorbin and SH3 domain containing 2 [Source:HGNC Symbol;Acc:HGNC:24098]
ENSMMUG00000011130	-0.991321	3.31233e-06	TRIM36	E3 ubiquitin-protein ligase TRIM36 [Source:RefSeq peptide;Acc:NP_001253408]
ENSMMUG00000007020	-0.992035	0.000480714	PPIL6	peptidylprolyl isomerase like 6 [Source:HGNC Symbol;Acc:HGNC:21557]
ENSMMUG00000004313	-0.992295	6.13873e-05	PLCB1	phospholipase C beta 1 [Source:HGNC Symbol;Acc:HGNC:15917]
ENSMMUG00000018996	-0.993031	0.00344983
ENSMMUG00000017834	-0.99494	9.59825e-08	SGMS2	phosphatidylcholine:ceramide cholinephosphotransferase 2 [Source:RefSeq peptide;Acc:NP_001180669]
ENSMMUG00000001153	-0.998391	0.000191813	PDGFRL	platelet derived growth factor receptor like [Source:HGNC Symbol;Acc:HGNC:8805]
ENSMMUG00000000024	-1.00278	0.00182722	PTGDR	prostaglandin D2 receptor [Source:HGNC Symbol;Acc:HGNC:9591]
ENSMMUG00000019045	-1.00601	1.6725e-05	ESR1	estrogen receptor 1 [Source:HGNC Symbol;Acc:HGNC:3467]
ENSMMUG00000046125	-1.00774	0.0069764
ENSMMUG00000045497	-1.00904	0.00228401
ENSMMUG00000045838	-1.00941	1.14298e-06
ENSMMUG00000005144	-1.01363	7.31867e-07	NEK11	NIMA related kinase 11 [Source:HGNC Symbol;Acc:HGNC:18593]
ENSMMUG00000008917	-1.02107	4.38581e-06	S100A6	S100 calcium binding protein A6 [Source:HGNC Symbol;Acc:HGNC:10496]
ENSMMUG00000004017	-1.02143	0.00318921	APOBEC3F	DNA dC->dU-editing enzyme APOBEC-3F [Source:RefSeq peptide;Acc:NP_001035832]
ENSMMUG00000005350	-1.02425	1.73357e-05	EFNA1	ephrin A1 [Source:HGNC Symbol;Acc:HGNC:3221]
ENSMMUG00000001921	-1.02627	0.000299449	SHISA4	shisa family member 4 [Source:HGNC Symbol;Acc:HGNC:27139]
ENSMMUG00000005232	-1.02794	1.59093e-05	RARRES2	retinoic acid receptor responder 2 [Source:HGNC Symbol;Acc:HGNC:9868]
ENSMMUG00000010703	-1.02903	0.000168295	KIAA0895	KIAA0895 [Source:HGNC Symbol;Acc:HGNC:22206]
ENSMMUG00000012564	-1.03309	0.00327378	GLT1D1	glycosyltransferase 1 domain containing 1 [Source:HGNC Symbol;Acc:HGNC:26483]
ENSMMUG00000047504	-1.03498	0.00024415	TMEM176A	transmembrane protein 176A [Source:HGNC Symbol;Acc:HGNC:24930]
ENSMMUG00000010647	-1.03787	0.000130372
ENSMMUG00000032088	-1.04257	0.000189074	LNP1	leukemia NUP98 fusion partner 1 [Source:HGNC Symbol;Acc:HGNC:28014]
ENSMMUG00000004403	-1.04437	0.00064525	ID1	inhibitor of DNA binding 1, HLH protein [Source:HGNC Symbol;Acc:HGNC:5360]
ENSMMUG00000022658	-1.04661	0.000291488
ENSMMUG00000007628	-1.04825	3.2318e-05	CDON	cell adhesion associated, oncogene regulated [Source:HGNC Symbol;Acc:HGNC:17104]
ENSMMUG00000011994	-1.05157	0.00013226	TAGAP	T cell activation RhoGTPase activating protein [Source:HGNC Symbol;Acc:HGNC:15669]
ENSMMUG00000041076	-1.05278	0.000729212
ENSMMUG00000015704	-1.05325	0.000175828
ENSMMUG00000021332	-1.05426	0.00112878	CPXM1	probable carboxypeptidase X1 precursor [Source:RefSeq peptide;Acc:NP_001253858]
ENSMMUG00000036607	-1.05428	0.000847002	RF00564	small Cajal body-specific RNA 11 [Source:HGNC Symbol;Acc:HGNC:32568]
ENSMMUG00000008670	-1.05973	1.97361e-07
ENSMMUG00000018911	-1.0601	0.00014314	PRKCZ	protein kinase C zeta [Source:HGNC Symbol;Acc:HGNC:9412]
ENSMMUG00000007666	-1.0618	2.96063e-07	THOC6	THO complex 6 [Source:HGNC Symbol;Acc:HGNC:28369]
ENSMMUG00000014689	-1.06347	9.95144e-05	MYO1D	myosin ID [Source:HGNC Symbol;Acc:HGNC:7598]
ENSMMUG00000016076	-1.06458	0.000192926	CD200	CD200 molecule [Source:HGNC Symbol;Acc:HGNC:7203]
ENSMMUG00000011670	-1.06518	0.000360227	PTK7	protein tyrosine kinase 7 (inactive) [Source:HGNC Symbol;Acc:HGNC:9618]
ENSMMUG00000010522	-1.07294	0.00871826	GJB2	Gap junction beta-2 protein [Source:UniProtKB/Swiss-Prot;Acc:Q8MIT8]
ENSMMUG00000017404	-1.07658	0.00294535	IQCA1	IQ motif containing with AAA domain 1 [Source:HGNC Symbol;Acc:HGNC:26195]
ENSMMUG00000011565	-1.0772	0.00126475	ARSI	arylsulfatase family member I [Source:HGNC Symbol;Acc:HGNC:32521]
ENSMMUG00000015847	-1.07764	0.000599936	TLR2	toll-like receptor 2 precursor [Source:RefSeq peptide;Acc:NP_001123897]
ENSMMUG00000001341	-1.0788	2.66793e-05	HS3ST1	heparan sulfate-glucosamine 3-sulfotransferase 1 [Source:HGNC Symbol;Acc:HGNC:5194]
ENSMMUG00000015225	-1.08107	0.000513796	SKP2	S-phase kinase associated protein 2 [Source:HGNC Symbol;Acc:HGNC:10901]
ENSMMUG00000020515	-1.08154	0.00199398	ADGRG2	adhesion G protein-coupled receptor G2 [Source:HGNC Symbol;Acc:HGNC:4516]
ENSMMUG00000004758	-1.08628	0.000202289	TMEM56	transmembrane protein 56 [Source:RefSeq peptide;Acc:NP_001247898]
ENSMMUG00000011967	-1.08986	0.00323032	RFX2	regulatory factor X2 [Source:HGNC Symbol;Acc:HGNC:9983]
ENSMMUG00000007235	-1.10114	0.000180713	COL4A5	collagen type IV alpha 5 chain [Source:HGNC Symbol;Acc:HGNC:2207]
ENSMMUG00000013603	-1.1024	3.3777e-06	ZNF711	zinc finger protein 711 [Source:HGNC Symbol;Acc:HGNC:13128]
ENSMMUG00000020697	-1.10242	0.000341877	LTB4R	leukotriene B4 receptor [Source:HGNC Symbol;Acc:HGNC:6713]
ENSMMUG00000003383	-1.10284	0.000210608	NXPH3	neurexophilin 3 [Source:HGNC Symbol;Acc:HGNC:8077]
ENSMMUG00000000290	-1.10619	0.0020811	RBP1	retinol binding protein 1 [Source:HGNC Symbol;Acc:HGNC:9919]
ENSMMUG00000020212	-1.10683	1.07551e-05	SCNN1A	sodium channel epithelial 1 alpha subunit [Source:HGNC Symbol;Acc:HGNC:10599]
ENSMMUG00000039563	-1.108	0.000535483
ENSMMUG00000028536	-1.10819	0.000945146	RF00020	RNA, U5A small nuclear 1 [Source:HGNC Symbol;Acc:HGNC:10211]
ENSMMUG00000043533	-1.10852	0.000407192	GCNT4	glucosaminyl (N-acetyl) transferase 4, core 2 [Source:HGNC Symbol;Acc:HGNC:17973]
ENSMMUG00000023566	-1.10941	2.23347e-05	DYRK3	dual specificity tyrosine phosphorylation regulated kinase 3 [Source:HGNC Symbol;Acc:HGNC:3094]
ENSMMUG00000011222	-1.11167	1.71054e-05	PRKCI	protein kinase C iota [Source:HGNC Symbol;Acc:HGNC:9404]
ENSMMUG00000028715	-1.11431	0.000774299	TMEM238	transmembrane protein 238 [Source:HGNC Symbol;Acc:HGNC:40042]
ENSMMUG00000023378	-1.11459	7.87916e-05	ATP2B1	ATPase plasma membrane Ca2+ transporting 1 [Source:HGNC Symbol;Acc:HGNC:814]
ENSMMUG00000005913	-1.11503	0.000134986	ATF7IP2	activating transcription factor 7 interacting protein 2 [Source:HGNC Symbol;Acc:HGNC:20397]
ENSMMUG00000046537	-1.1183	7.62853e-05
ENSMMUG00000042878	-1.12169	0.000234584	GAS1	growth arrest specific 1 [Source:HGNC Symbol;Acc:HGNC:4165]
ENSMMUG00000008338	-1.12309	7.98455e-06	WNT9A	Wnt family member 9A [Source:HGNC Symbol;Acc:HGNC:12778]
ENSMMUG00000000145	-1.12703	3.48262e-05	PDPN	podoplanin [Source:HGNC Symbol;Acc:HGNC:29602]
ENSMMUG00000012123	-1.13057	0.00146334	SNCA	Alpha-synuclein [Source:UniProtKB/Swiss-Prot;Acc:P61143]
ENSMMUG00000016906	-1.13137	0.00791698	FBXL16	F-box and leucine rich repeat protein 16 [Source:HGNC Symbol;Acc:HGNC:14150]
ENSMMUG00000006237	-1.13572	0.00225191	CPZ	carboxypeptidase Z [Source:HGNC Symbol;Acc:HGNC:2333]
ENSMMUG00000045714	-1.13632	0.00203742	FAM178B	family with sequence similarity 178 member B [Source:HGNC Symbol;Acc:HGNC:28036]
ENSMMUG00000038514	-1.13838	0.00316264	RF02205
ENSMMUG00000023274	-1.13995	0.000167256	SULF1	sulfatase 1 [Source:HGNC Symbol;Acc:HGNC:20391]
ENSMMUG00000030333	-1.1402	0.00148256	KCNAB3	potassium voltage-gated channel subfamily A regulatory beta subunit 3 [Source:HGNC Symbol;Acc:HGNC:6230]
ENSMMUG00000011186	-1.14026	2.02198e-08	FAS	tumor necrosis factor receptor superfamily member 6 precursor [Source:RefSeq peptide;Acc:NP_001028105]
ENSMMUG00000048883	-1.14273	1.47493e-06
ENSMMUG00000006616	-1.14565	2.11251e-06	NEDD4L	neural precursor cell expressed, developmentally down-regulated 4-like, E3 ubiquitin protein ligase [Source:HGNC Symbol;Acc:HGNC:7728]
ENSMMUG00000047592	-1.14653	0.00267091
ENSMMUG00000037560	-1.15005	0.000703814
ENSMMUG00000022218	-1.15262	3.14481e-05	ANXA3	annexin A3 [Source:HGNC Symbol;Acc:HGNC:541]
ENSMMUG00000030941	-1.15382	8.3341e-06	CYS1	cystin 1 [Source:HGNC Symbol;Acc:HGNC:18525]
ENSMMUG00000003706	-1.15515	0.00109585	FAM13C	family with sequence similarity 13 member C [Source:HGNC Symbol;Acc:HGNC:19371]
ENSMMUG00000009400	-1.15794	8.94726e-06	COBLL1	cordon-bleu WH2 repeat protein like 1 [Source:HGNC Symbol;Acc:HGNC:23571]
ENSMMUG00000008169	-1.15852	0.00339199	ITPKA	inositol-trisphosphate 3-kinase A [Source:HGNC Symbol;Acc:HGNC:6178]
ENSMMUG00000002041	-1.16099	0.000499743	ADGRD1	adhesion G protein-coupled receptor D1 [Source:HGNC Symbol;Acc:HGNC:19893]
ENSMMUG00000046186	-1.1615	0.00369187	STC1	stanniocalcin-1 precursor [Source:RefSeq peptide;Acc:NP_001248238]
ENSMMUG00000039830	-1.16213	0.000148876
ENSMMUG00000000457	-1.16214	0.000656569	GALNT1	polypeptide N-acetylgalactosaminyltransferase 1 [Source:HGNC Symbol;Acc:HGNC:4123]
ENSMMUG00000011536	-1.16441	4.37326e-05	IQUB	IQ motif and ubiquitin domain containing [Source:HGNC Symbol;Acc:HGNC:21995]
ENSMMUG00000010259	-1.16478	0.000151653	CLIP4	CAP-Gly domain containing linker protein family member 4 [Source:HGNC Symbol;Acc:HGNC:26108]
ENSMMUG00000012702	-1.16502	0.00251952	NAP1L3	nucleosome assembly protein 1 like 3 [Source:HGNC Symbol;Acc:HGNC:7639]
ENSMMUG00000045038	-1.1674	0.000273477	HIST1H2BH
ENSMMUG00000000454	-1.18132	1.08491e-05
ENSMMUG00000005737	-1.18491	1.73207e-07	SLC9A3R1	SLC9A3 regulator 1 [Source:HGNC Symbol;Acc:HGNC:11075]
ENSMMUG00000001683	-1.18594	0.000397212	ELL3	elongation factor for RNA polymerase II 3 [Source:HGNC Symbol;Acc:HGNC:23113]
ENSMMUG00000003237	-1.18742	8.1872e-05	ID2	inhibitor of DNA binding 2 [Source:HGNC Symbol;Acc:HGNC:5361]
ENSMMUG00000022246	-1.19021	9.34292e-06	PDLIM5	PDZ and LIM domain 5 [Source:HGNC Symbol;Acc:HGNC:17468]
ENSMMUG00000012657	-1.19226	0.00413821	NFATC2	nuclear factor of activated T cells 2 [Source:HGNC Symbol;Acc:HGNC:7776]
ENSMMUG00000018226	-1.19354	2.93164e-05	KIF27	kinesin family member 27 [Source:HGNC Symbol;Acc:HGNC:18632]
ENSMMUG00000015179	-1.19603	2.02741e-05	PAWR	pro-apoptotic WT1 regulator [Source:HGNC Symbol;Acc:HGNC:8614]
ENSMMUG00000011966	-1.19605	0.00286774	RTN1	reticulon 1 [Source:HGNC Symbol;Acc:HGNC:10467]
ENSMMUG00000044056	-1.19701	0.000124823	EBP	emopamil binding protein (sterol isomerase) [Source:HGNC Symbol;Acc:HGNC:3133]
ENSMMUG00000008993	-1.19907	0.000204197	KCNK5	potassium two pore domain channel subfamily K member 5 [Source:HGNC Symbol;Acc:HGNC:6280]
ENSMMUG00000001099	-1.20262	0.00146707	SAMD15	sterile alpha motif domain containing 15 [Source:HGNC Symbol;Acc:HGNC:18631]
ENSMMUG00000043181	-1.20583	0.000156593	SOX12	SRY-box 12 [Source:HGNC Symbol;Acc:HGNC:11198]
ENSMMUG00000006827	-1.20651	0.00021777	VWA7	von Willebrand factor A domain containing 7 [Source:HGNC Symbol;Acc:HGNC:13939]
ENSMMUG00000001522	-1.20916	0.000368903
ENSMMUG00000000049	-1.21178	0.00547109	SLAIN1	SLAIN motif family member 1 [Source:HGNC Symbol;Acc:HGNC:26387]
ENSMMUG00000014632	-1.21178	0.00058171	BFSP1	beaded filament structural protein 1 [Source:HGNC Symbol;Acc:HGNC:1040]
ENSMMUG00000008783	-1.2145	0.00576624	SLCO5A1	solute carrier organic anion transporter family member 5A1 [Source:HGNC Symbol;Acc:HGNC:19046]
ENSMMUG00000020009	-1.2146	3.68755e-05	ROR2	receptor tyrosine kinase like orphan receptor 2 [Source:HGNC Symbol;Acc:HGNC:10257]
ENSMMUG00000046728	-1.21517	0.000384742	SRRM3	serine/arginine repetitive matrix 3 [Source:HGNC Symbol;Acc:HGNC:26729]
ENSMMUG00000003511	-1.2189	0.00113793	CLIC5	chloride intracellular channel 5 [Source:HGNC Symbol;Acc:HGNC:13517]
ENSMMUG00000004470	-1.22137	1.30776e-06	CD9	CD9 molecule [Source:HGNC Symbol;Acc:HGNC:1709]
ENSMMUG00000015856	-1.22575	0.000971312	NALCN	sodium leak channel, non-selective [Source:HGNC Symbol;Acc:HGNC:19082]
ENSMMUG00000010589	-1.22766	1.93071e-05	NEBL	nebulette [Source:HGNC Symbol;Acc:HGNC:16932]
ENSMMUG00000020919	-1.22843	0.000862917	SHROOM3	shroom family member 3 [Source:HGNC Symbol;Acc:HGNC:30422]
ENSMMUG00000030785	-1.22873	0.000208606	VAMP8	vesicle associated membrane protein 8 [Source:HGNC Symbol;Acc:HGNC:12647]
ENSMMUG00000045907	-1.23232	0.0023804
ENSMMUG00000004018	-1.23756	0.000368316	APOBEC3C	Macaca mulatta apolipoprotein B mRNA editing enzyme catalytic subunit 3C (APOBEC3C), mRNA. [Source:RefSeq mRNA;Acc:NM_001114359]
ENSMMUG00000004619	-1.23865	9.9591e-06	ZBED9	zinc finger BED-type containing 9 [Source:HGNC Symbol;Acc:HGNC:13851]
ENSMMUG00000005179	-1.23915	3.23872e-05	CGNL1	cingulin like 1 [Source:HGNC Symbol;Acc:HGNC:25931]
ENSMMUG00000013131	-1.24103	0.000157536	SYTL5	synaptotagmin like 5 [Source:HGNC Symbol;Acc:HGNC:15589]
ENSMMUG00000007182	-1.24344	2.96296e-08	LRRC42	leucine rich repeat containing 42 [Source:HGNC Symbol;Acc:HGNC:28792]
ENSMMUG00000007006	-1.24599	0.000447606	ZMYND10	zinc finger MYND-type containing 10 [Source:HGNC Symbol;Acc:HGNC:19412]
ENSMMUG00000010046	-1.24791	1.46156e-06	LTB4R2	leukotriene B4 receptor 2 [Source:HGNC Symbol;Acc:HGNC:19260]
ENSMMUG00000041477	-1.24807	0.00115296	FAM110B	protein FAM110B [Source:RefSeq peptide;Acc:NP_001180871]
ENSMMUG00000048204	-1.24967	0.000177254
ENSMMUG00000018773	-1.25188	7.35442e-07	TM7SF2	transmembrane 7 superfamily member 2 [Source:HGNC Symbol;Acc:HGNC:11863]
ENSMMUG00000037877	-1.25552	8.22771e-05
ENSMMUG00000003610	-1.25758	0.00313699	SORCS3	sortilin related VPS10 domain containing receptor 3 [Source:HGNC Symbol;Acc:HGNC:16699]
ENSMMUG00000007193	-1.26266	0.000100806
ENSMMUG00000006164	-1.26499	0.000324364	TMEM51	transmembrane protein 51 [Source:HGNC Symbol;Acc:HGNC:25488]
ENSMMUG00000008270	-1.26809	0.00893
ENSMMUG00000001802	-1.27033	0.00444145	ST6GAL2	ST6 beta-galactoside alpha-2,6-sialyltransferase 2 [Source:HGNC Symbol;Acc:HGNC:10861]
ENSMMUG00000002455	-1.27616	0.00771488	CHI3L2	chitinase 3 like 2 [Source:HGNC Symbol;Acc:HGNC:1933]
ENSMMUG00000015264	-1.2772	0.00235814	ZNF185	zinc finger protein 185 with LIM domain [Source:HGNC Symbol;Acc:HGNC:12976]
ENSMMUG00000019963	-1.2781	3.58864e-08
ENSMMUG00000012427	-1.28176	2.9245e-05	FBXL13	F-box and leucine rich repeat protein 13 [Source:HGNC Symbol;Acc:HGNC:21658]
ENSMMUG00000004561	-1.28375	1.23892e-05	PPM1K	protein phosphatase 1K, mitochondrial [Source:RefSeq peptide;Acc:NP_001253124]
ENSMMUG00000005698	-1.28628	0.00295038	ACER1	alkaline ceramidase 1 [Source:HGNC Symbol;Acc:HGNC:18356]
ENSMMUG00000010142	-1.28666	0.00620088	GRIN2A	glutamate ionotropic receptor NMDA type subunit 2A [Source:HGNC Symbol;Acc:HGNC:4585]
ENSMMUG00000010944	-1.28694	2.7331e-06	GATA6	GATA binding protein 6 [Source:HGNC Symbol;Acc:HGNC:4174]
ENSMMUG00000042727	-1.28768	0.000925175	HIST3H2BB	histone cluster 3 H2B family member b [Source:HGNC Symbol;Acc:HGNC:20514]
ENSMMUG00000014601	-1.28768	0.000100108	MYC	myc proto-oncogene protein [Source:RefSeq peptide;Acc:NP_001136345]
ENSMMUG00000011997	-1.28832	0.000283389	LRFN5	leucine rich repeat and fibronectin type III domain containing 5 [Source:HGNC Symbol;Acc:HGNC:20360]
ENSMMUG00000017936	-1.28942	3.67782e-05
ENSMMUG00000040675	-1.28944	0.000890822	RAMP1	receptor activity modifying protein 1 [Source:HGNC Symbol;Acc:HGNC:9843]
ENSMMUG00000041839	-1.29013	3.26929e-05
ENSMMUG00000005225	-1.29021	9.41547e-05	GJA1	gap junction protein alpha 1 [Source:HGNC Symbol;Acc:HGNC:4274]
ENSMMUG00000002873	-1.29258	0.0011655	ITGBL1	integrin subunit beta like 1 [Source:HGNC Symbol;Acc:HGNC:6164]
ENSMMUG00000020660	-1.29281	0.00123443	MKX	mohawk homeobox [Source:HGNC Symbol;Acc:HGNC:23729]
ENSMMUG00000004108	-1.29351	0.00285993	CRHR1	corticotropin-releasing factor receptor 1 precursor [Source:RefSeq peptide;Acc:NP_001027975]
ENSMMUG00000013233	-1.29616	0.00620026	COL4A4	collagen type IV alpha 4 chain [Source:HGNC Symbol;Acc:HGNC:2206]
ENSMMUG00000022429	-1.29704	0.00486272	KCNK1	potassium two pore domain channel subfamily K member 1 [Source:HGNC Symbol;Acc:HGNC:6272]
ENSMMUG00000006655	-1.3006	0.000260633	MYRF	myelin regulatory factor [Source:RefSeq peptide;Acc:NP_001181647]
ENSMMUG00000004615	-1.30435	7.28265e-05	CADM4	cell adhesion molecule 4 [Source:HGNC Symbol;Acc:HGNC:30825]
ENSMMUG00000038836	-1.31624	0.000436179
ENSMMUG00000002909	-1.31866	6.71823e-06	PGF	placental growth factor [Source:HGNC Symbol;Acc:HGNC:8893]
ENSMMUG00000003283	-1.31881	0.00500768	ELFN1	extracellular leucine rich repeat and fibronectin type III domain containing 1 [Source:HGNC Symbol;Acc:HGNC:33154]
ENSMMUG00000048625	-1.31915	4.56924e-07
ENSMMUG00000020365	-1.32059	2.65228e-06	ARHGAP18	Rho GTPase activating protein 18 [Source:HGNC Symbol;Acc:HGNC:21035]
ENSMMUG00000002433	-1.32098	0.000443183	CAMK2B	calcium/calmodulin dependent protein kinase II beta [Source:HGNC Symbol;Acc:HGNC:1461]
ENSMMUG00000043203	-1.32344	9.19044e-05	HIST1H2AE
ENSMMUG00000001697	-1.32652	0.00368709	C2orf40	chromosome 2 open reading frame 40 [Source:HGNC Symbol;Acc:HGNC:24642]
ENSMMUG00000013151	-1.32723	0.00189188	CEBPD	CCAAT/enhancer binding protein delta [Source:HGNC Symbol;Acc:HGNC:1835]
ENSMMUG00000002533	-1.33012	5.583e-06
ENSMMUG00000020485	-1.3302	0.00126161
ENSMMUG00000002924	-1.33167	7.97101e-07	RHOU	rho-related GTP-binding protein RhoU [Source:RefSeq peptide;Acc:NP_001252646]
ENSMMUG00000004168	-1.33252	0.00161164	AIRE	autoimmune regulator [Source:HGNC Symbol;Acc:HGNC:360]
ENSMMUG00000005520	-1.33306	0.00031911	CDH11	cadherin 11 [Source:HGNC Symbol;Acc:HGNC:1750]
ENSMMUG00000041412	-1.33518	0.000744484	RF02203
ENSMMUG00000042816	-1.33566	6.80075e-06
ENSMMUG00000002158	-1.33587	7.99638e-06	SPINT2	kunitz-type protease inhibitor 2 precursor [Source:RefSeq peptide;Acc:NP_001181272]
ENSMMUG00000042602	-1.33748	0.00144065	C14orf132	chromosome 14 open reading frame 132 [Source:HGNC Symbol;Acc:HGNC:20346]
ENSMMUG00000017584	-1.33851	0.000995644	GATA5	GATA binding protein 5 [Source:HGNC Symbol;Acc:HGNC:15802]
ENSMMUG00000045285	-1.34268	0.000208303	FZD7	frizzled class receptor 7 [Source:HGNC Symbol;Acc:HGNC:4045]
ENSMMUG00000018257	-1.34418	0.000578906	CSRP2	cysteine and glycine rich protein 2 [Source:HGNC Symbol;Acc:HGNC:2470]
ENSMMUG00000002935	-1.34546	0.000796572	COL8A1	collagen type VIII alpha 1 chain [Source:HGNC Symbol;Acc:HGNC:2215]
ENSMMUG00000007555	-1.35121	5.38082e-05	SEMA3A	semaphorin 3A [Source:HGNC Symbol;Acc:HGNC:10723]
ENSMMUG00000021590	-1.35491	0.000374537	PCK2	phosphoenolpyruvate carboxykinase 2, mitochondrial [Source:HGNC Symbol;Acc:HGNC:8725]
ENSMMUG00000004891	-1.35693	0.000129529	CXCL16	C-X-C motif chemokine ligand 16 [Source:HGNC Symbol;Acc:HGNC:16642]
ENSMMUG00000016218	-1.36266	1.59392e-06	EPHB6	EPH receptor B6 [Source:HGNC Symbol;Acc:HGNC:3396]
ENSMMUG00000008932	-1.3631	0.00523246	WDR63	WD repeat domain 63 [Source:HGNC Symbol;Acc:HGNC:30711]
ENSMMUG00000000755	-1.36556	0.00628306	CYP21A2	steroid 21-hydroxylase precursor [Source:RefSeq peptide;Acc:NP_001181556]
ENSMMUG00000022050	-1.36693	0.000250049	HIST1H1D	histone cluster 1 H1 family member d [Source:HGNC Symbol;Acc:HGNC:4717]
ENSMMUG00000012278	-1.37667	0.00637672	TMOD1	tropomodulin 1 [Source:HGNC Symbol;Acc:HGNC:11871]
ENSMMUG00000006659	-1.37749	1.39947e-08	ALDH1A3	aldehyde dehydrogenase 1 family member A3 [Source:HGNC Symbol;Acc:HGNC:409]
ENSMMUG00000021692	-1.37918	1.27603e-05	PTGIS	prostaglandin I2 synthase [Source:HGNC Symbol;Acc:HGNC:9603]
ENSMMUG00000013152	-1.38169	0.000203274	CABCOCO1	ciliary associated calcium binding coiled-coil 1 [Source:HGNC Symbol;Acc:HGNC:28678]
ENSMMUG00000004890	-1.3862	0.000353189	ZMYND15	zinc finger MYND-type containing 15 [Source:HGNC Symbol;Acc:HGNC:20997]
ENSMMUG00000021344	-1.39022	0.00031499	IL33	interleukin 33 [Source:HGNC Symbol;Acc:HGNC:16028]
ENSMMUG00000018281	-1.39076	0.000383082	IL17RE	interleukin 17 receptor E [Source:HGNC Symbol;Acc:HGNC:18439]
ENSMMUG00000048243	-1.39456	1.5664e-05
ENSMMUG00000021849	-1.39472	0.000641356	DHRS2	dehydrogenase/reductase 2 [Source:HGNC Symbol;Acc:HGNC:18349]
ENSMMUG00000003592	-1.4016	2.22697e-07	B4GALT4	beta-1,4-galactosyltransferase 4 [Source:HGNC Symbol;Acc:HGNC:927]
ENSMMUG00000045116	-1.40311	0.000156882	GPR63	G protein-coupled receptor 63 [Source:HGNC Symbol;Acc:HGNC:13302]
ENSMMUG00000010743	-1.40464	0.0029222	CHRNA5	cholinergic receptor nicotinic alpha 5 subunit [Source:HGNC Symbol;Acc:HGNC:1959]
ENSMMUG00000018390	-1.40474	0.00360915	KCNMA1	calcium-activated potassium channel subunit alpha-1 [Source:RefSeq peptide;Acc:NP_001027982]
ENSMMUG00000023416	-1.40532	6.43054e-06	IGF2BP2	insulin like growth factor 2 mRNA binding protein 2 [Source:HGNC Symbol;Acc:HGNC:28867]
ENSMMUG00000014039	-1.40909	2.47402e-07	USP43	ubiquitin specific peptidase 43 [Source:HGNC Symbol;Acc:HGNC:20072]
ENSMMUG00000017619	-1.41338	0.000346994	LPAR5	lysophosphatidic acid receptor 5 [Source:HGNC Symbol;Acc:HGNC:13307]
ENSMMUG00000020502	-1.4193	0.00495726	KCNN2	potassium calcium-activated channel subfamily N member 2 [Source:HGNC Symbol;Acc:HGNC:6291]
ENSMMUG00000006161	-1.42437	0.000139668	SERPINE2	serpin family E member 2 [Source:HGNC Symbol;Acc:HGNC:8951]
ENSMMUG00000009107	-1.4253	0.00105441	ALCAM	CD166 antigen precursor [Source:RefSeq peptide;Acc:NP_001244631]
ENSMMUG00000018853	-1.42746	0.00916327	SSTR3	somatostatin receptor 3 [Source:HGNC Symbol;Acc:HGNC:11332]
ENSMMUG00000022515	-1.43139	4.19167e-05
ENSMMUG00000021238	-1.43141	0.000700057	EDARADD	EDAR associated death domain [Source:HGNC Symbol;Acc:HGNC:14341]
ENSMMUG00000021331	-1.43224	1.49575e-07	EBF4	early B cell factor 4 [Source:HGNC Symbol;Acc:HGNC:29278]
ENSMMUG00000001108	-1.43445	0.000189292	PTPRT	protein tyrosine phosphatase, receptor type T [Source:HGNC Symbol;Acc:HGNC:9682]
ENSMMUG00000003032	-1.43493	0.00249411
ENSMMUG00000012561	-1.43693	0.00021229	NSUN7	NOP2/Sun RNA methyltransferase family member 7 [Source:HGNC Symbol;Acc:HGNC:25857]
ENSMMUG00000016050	-1.43733	0.0058565	CGREF1	cell growth regulator with EF-hand domain 1 [Source:HGNC Symbol;Acc:HGNC:16962]
ENSMMUG00000009298	-1.43798	1.60427e-05	PDLIM4	PDZ and LIM domain 4 [Source:HGNC Symbol;Acc:HGNC:16501]
ENSMMUG00000013387	-1.44016	1.85883e-06	CYSLTR1	cysteinyl leukotriene receptor 1 [Source:HGNC Symbol;Acc:HGNC:17451]
ENSMMUG00000048726	-1.44431	6.82717e-05
ENSMMUG00000044474	-1.44604	0.000207119
ENSMMUG00000018206	-1.44714	6.08495e-05	MMP24	matrix metallopeptidase 24 [Source:HGNC Symbol;Acc:HGNC:7172]
ENSMMUG00000040347	-1.44928	4.87927e-08
ENSMMUG00000021664	-1.45059	0.000757479	LMNTD2	lamin tail domain containing 2 [Source:HGNC Symbol;Acc:HGNC:28561]
ENSMMUG00000001790	-1.4537	5.91206e-05	EVPL	envoplakin [Source:HGNC Symbol;Acc:HGNC:3503]
ENSMMUG00000011231	-1.45569	0.00306327	GRM7	glutamate metabotropic receptor 7 [Source:HGNC Symbol;Acc:HGNC:4599]
ENSMMUG00000020809	-1.45687	4.05443e-05	WNT3	Wnt family member 3 [Source:HGNC Symbol;Acc:HGNC:12782]
ENSMMUG00000006541	-1.45784	0.000209077	CTXN1	cortexin 1 [Source:HGNC Symbol;Acc:HGNC:31108]
ENSMMUG00000013444	-1.45889	4.09958e-06	GPRIN2	G protein regulated inducer of neurite outgrowth 2 [Source:HGNC Symbol;Acc:HGNC:23730]
ENSMMUG00000009881	-1.45897	8.66714e-06	WT1	Wilms tumor 1 [Source:HGNC Symbol;Acc:HGNC:12796]
ENSMMUG00000009611	-1.45976	6.92401e-06	VIPR2	vasoactive intestinal peptide receptor 2 [Source:HGNC Symbol;Acc:HGNC:12695]
ENSMMUG00000018937	-1.465	0.00183521	ACSBG2	acyl-CoA synthetase bubblegum family member 2 [Source:HGNC Symbol;Acc:HGNC:24174]
ENSMMUG00000017655	-1.46681	2.07517e-05	KIAA1211L	KIAA1211 like [Source:HGNC Symbol;Acc:HGNC:33454]
ENSMMUG00000019945	-1.46743	3.58746e-08	FGFR3	fibroblast growth factor receptor 3 [Source:HGNC Symbol;Acc:HGNC:3690]
ENSMMUG00000021378	-1.46835	1.41193e-06	RASL10A	RAS like family 10 member A [Source:HGNC Symbol;Acc:HGNC:16954]
ENSMMUG00000004074	-1.47325	0.00146791	BMP7	bone morphogenetic protein 7 [Source:HGNC Symbol;Acc:HGNC:1074]
ENSMMUG00000009114	-1.47909	0.00232645
ENSMMUG00000008420	-1.48292	5.70459e-05	RSPO1	R-spondin 1 [Source:HGNC Symbol;Acc:HGNC:21679]
ENSMMUG00000022356	-1.48502	6.54292e-07	TMEM98	transmembrane protein 98 [Source:HGNC Symbol;Acc:HGNC:24529]
ENSMMUG00000048661	-1.4852	0.000149655	LBHD2	LBH domain containing 2 [Source:HGNC Symbol;Acc:HGNC:52384]
ENSMMUG00000031398	-1.48728	0.000476746	CCDC173	coiled-coil domain containing 173 [Source:HGNC Symbol;Acc:HGNC:25064]
ENSMMUG00000002861	-1.48808	1.06121e-06	TMEM45A	transmembrane protein 45A [Source:RefSeq peptide;Acc:NP_001252957]
ENSMMUG00000012992	-1.49459	0.00364889	NFE2	nuclear factor, erythroid 2 [Source:HGNC Symbol;Acc:HGNC:7780]
ENSMMUG00000020775	-1.49709	0.000262971	GRB7	growth factor receptor bound protein 7 [Source:HGNC Symbol;Acc:HGNC:4567]
ENSMMUG00000009155	-1.49753	4.67557e-10
ENSMMUG00000046228	-1.49854	0.00898005
ENSMMUG00000008352	-1.50191	0.00155472	PLB1	phospholipase B1 [Source:HGNC Symbol;Acc:HGNC:30041]
ENSMMUG00000019427	-1.50738	0.00808801
ENSMMUG00000023428	-1.51032	0.00187182	NPNT	nephronectin [Source:HGNC Symbol;Acc:HGNC:27405]
ENSMMUG00000018585	-1.51492	0.00331666	KLHDC8A	kelch domain containing 8A [Source:HGNC Symbol;Acc:HGNC:25573]
ENSMMUG00000020406	-1.51535	0.000178194	GCNT1	glucosaminyl (N-acetyl) transferase 1, core 2 [Source:HGNC Symbol;Acc:HGNC:4203]
ENSMMUG00000012031	-1.5169	0.00101925	COL8A2	collagen type VIII alpha 2 chain [Source:HGNC Symbol;Acc:HGNC:2216]
ENSMMUG00000019590	-1.52156	3.31894e-06	GCA	grancalcin [Source:RefSeq peptide;Acc:NP_001253069]
ENSMMUG00000019849	-1.52197	5.64208e-05	BMP2	bone morphogenetic protein 2 [Source:HGNC Symbol;Acc:HGNC:1069]
ENSMMUG00000008475	-1.53179	4.30645e-06	AJUBA	ajuba LIM protein [Source:HGNC Symbol;Acc:HGNC:20250]
ENSMMUG00000022862	-1.53434	0.000151335	DKK3	dickkopf WNT signaling pathway inhibitor 3 [Source:HGNC Symbol;Acc:HGNC:2893]
ENSMMUG00000000905	-1.53454	7.67865e-05	POPDC2	popeye domain-containing protein 2 [Source:RefSeq peptide;Acc:NP_001181401]
ENSMMUG00000011426	-1.54692	0.000113585	TIMP1	Metalloproteinase inhibitor 1 [Source:UniProtKB/Swiss-Prot;Acc:Q95KL9]
ENSMMUG00000001228	-1.54992	3.25339e-07	LLGL2	LLGL2, scribble cell polarity complex component [Source:HGNC Symbol;Acc:HGNC:6629]
ENSMMUG00000042093	-1.55081	3.47249e-05
ENSMMUG00000005736	-1.55162	0.000674011	PCSK9	Proprotein convertase subtilisin/kexin type 9 [Source:UniProtKB/Swiss-Prot;Acc:A8T666]
ENSMMUG00000005093	-1.55251	3.26409e-05	KLHL32	kelch like family member 32 [Source:HGNC Symbol;Acc:HGNC:21221]
ENSMMUG00000015696	-1.55725	6.301e-07	KIFC3	kinesin family member C3 [Source:HGNC Symbol;Acc:HGNC:6326]
ENSMMUG00000007765	-1.5588	1.1986e-08	WNT2B	Wnt family member 2B [Source:HGNC Symbol;Acc:HGNC:12781]
ENSMMUG00000016579	-1.55882	0.00222836	SELL	L-selectin precursor [Source:RefSeq peptide;Acc:NP_001036228]
ENSMMUG00000009709	-1.56369	1.4715e-06
ENSMMUG00000001295	-1.56757	0.00634664	PF4V1	platelet factor 4 variant 1 [Source:HGNC Symbol;Acc:HGNC:8862]
ENSMMUG00000046816	-1.57117	7.6524e-06	CCDC85C	coiled-coil domain containing 85C [Source:HGNC Symbol;Acc:HGNC:35459]
ENSMMUG00000000492	-1.57374	8.97534e-05
ENSMMUG00000007668	-1.58008	0.00134982	DSC3	desmocollin 3 [Source:HGNC Symbol;Acc:HGNC:3037]
ENSMMUG00000008752	-1.58163	3.88424e-06	DUOX1	dual oxidase 1 [Source:HGNC Symbol;Acc:HGNC:3062]
ENSMMUG00000018770	-1.58512	0.000319351	TCEAL2	transcription elongation factor A like 2 [Source:HGNC Symbol;Acc:HGNC:29818]
ENSMMUG00000008693	-1.59042	3.59115e-05	C3	complement C3 [Source:HGNC Symbol;Acc:HGNC:1318]
ENSMMUG00000028798	-1.59122	3.178e-06	RHPN2	rhophilin Rho GTPase binding protein 2 [Source:HGNC Symbol;Acc:HGNC:19974]
ENSMMUG00000000153	-1.59147	1.50819e-06	ITGA3	integrin subunit alpha 3 [Source:HGNC Symbol;Acc:HGNC:6139]
ENSMMUG00000041926	-1.59238	0.00120278	CYP3A5	cytochrome P450 family 3 subfamily A member 5 [Source:HGNC Symbol;Acc:HGNC:2638]
ENSMMUG00000018154	-1.59586	0.00338689	CRTAC1	cartilage acidic protein 1 [Source:HGNC Symbol;Acc:HGNC:14882]
ENSMMUG00000015442	-1.5986	1.65162e-09
ENSMMUG00000005856	-1.59988	6.30947e-06	GATM	glycine amidinotransferase [Source:HGNC Symbol;Acc:HGNC:4175]
ENSMMUG00000007545	-1.61607	0.000896737
ENSMMUG00000011049	-1.61772	3.80904e-07	LRRC1	leucine rich repeat containing 1 [Source:HGNC Symbol;Acc:HGNC:14307]
ENSMMUG00000000135	-1.62193	0.000575395	SLC1A1	solute carrier family 1 member 1 [Source:HGNC Symbol;Acc:HGNC:10939]
ENSMMUG00000032238	-1.62674	0.000628417	PADI4	peptidyl arginine deiminase 4 [Source:HGNC Symbol;Acc:HGNC:18368]
ENSMMUG00000006216	-1.62859	3.07784e-06	OCLN	occludin [Source:HGNC Symbol;Acc:HGNC:8104]
ENSMMUG00000014691	-1.62868	1.66004e-05	ID4	inhibitor of DNA binding 4, HLH protein [Source:HGNC Symbol;Acc:HGNC:5363]
ENSMMUG00000023143	-1.63098	0.000294714	PKLR	pyruvate kinase L/R [Source:HGNC Symbol;Acc:HGNC:9020]
ENSMMUG00000019854	-1.642	0.00235409	TMEM108	transmembrane protein 108 precursor [Source:RefSeq peptide;Acc:NP_001252563]
ENSMMUG00000006416	-1.64486	4.91971e-05	FAM155B	family with sequence similarity 155 member B [Source:HGNC Symbol;Acc:HGNC:30701]
ENSMMUG00000023165	-1.64719	0.000479607	GALNT6	polypeptide N-acetylgalactosaminyltransferase 6 [Source:HGNC Symbol;Acc:HGNC:4128]
ENSMMUG00000007445	-1.64761	0.000808572	CACNB2	calcium voltage-gated channel auxiliary subunit beta 2 [Source:HGNC Symbol;Acc:HGNC:1402]
ENSMMUG00000005480	-1.64896	4.16493e-06	CARNS1	carnosine synthase 1 [Source:HGNC Symbol;Acc:HGNC:29268]
ENSMMUG00000006662	-1.65017	0.000376835	MME	membrane metalloendopeptidase [Source:HGNC Symbol;Acc:HGNC:7154]
ENSMMUG00000042571	-1.6537	1.95626e-07
ENSMMUG00000015585	-1.65843	1.89712e-06	GPT	glutamic--pyruvic transaminase [Source:HGNC Symbol;Acc:HGNC:4552]
ENSMMUG00000008634	-1.662	0.00617925	BDNF	brain derived neurotrophic factor [Source:HGNC Symbol;Acc:HGNC:1033]
ENSMMUG00000013329	-1.66496	0.000158127	TMC5	transmembrane channel like 5 [Source:HGNC Symbol;Acc:HGNC:22999]
ENSMMUG00000016627	-1.66522	1.23777e-05	TPMT	thiopurine S-methyltransferase [Source:HGNC Symbol;Acc:HGNC:12014]
ENSMMUG00000021078	-1.667	7.46629e-07	ATP1B1	ATPase Na+/K+ transporting subunit beta 1 [Source:HGNC Symbol;Acc:HGNC:804]
ENSMMUG00000019496	-1.67171	1.41193e-05	SMPD3	sphingomyelin phosphodiesterase 3 [Source:HGNC Symbol;Acc:HGNC:14240]
ENSMMUG00000020259	-1.67642	2.92493e-06	ELMO3	engulfment and cell motility 3 [Source:HGNC Symbol;Acc:HGNC:17289]
ENSMMUG00000013651	-1.67984	0.00150057	KIF6	kinesin family member 6 [Source:HGNC Symbol;Acc:HGNC:21202]
ENSMMUG00000007457	-1.68041	6.5635e-06	WWC1	WW and C2 domain containing 1 [Source:HGNC Symbol;Acc:HGNC:29435]
ENSMMUG00000021665	-1.68693	3.86135e-07	RASSF7	Ras association domain family member 7 [Source:HGNC Symbol;Acc:HGNC:1166]
ENSMMUG00000019753	-1.68848	4.51683e-05	APLP1	amyloid beta precursor like protein 1 [Source:HGNC Symbol;Acc:HGNC:597]
ENSMMUG00000008757	-1.69361	1.67829e-05	SHF	Src homology 2 domain containing F [Source:HGNC Symbol;Acc:HGNC:25116]
ENSMMUG00000001915	-1.69393	8.27025e-05	CLDN1	claudin 1 [Source:HGNC Symbol;Acc:HGNC:2032]
ENSMMUG00000004787	-1.69544	0.000340048	MCTP2	multiple C2 and transmembrane domain containing 2 [Source:HGNC Symbol;Acc:HGNC:25636]
ENSMMUG00000040813	-1.69551	0.00023067	RF02204
ENSMMUG00000047569	-1.70076	0.0090616
ENSMMUG00000019504	-1.70988	2.63782e-06	ALDH1A2	aldehyde dehydrogenase 1 family member A2 [Source:HGNC Symbol;Acc:HGNC:15472]
ENSMMUG00000015528	-1.71565	0.00151075	APCDD1L	APC down-regulated 1 like [Source:HGNC Symbol;Acc:HGNC:26892]
ENSMMUG00000017215	-1.7342	1.63041e-07	TM4SF1
ENSMMUG00000021034	-1.74265	0.00457779	C6	complement C6 [Source:HGNC Symbol;Acc:HGNC:1339]
ENSMMUG00000006345	-1.74327	1.66907e-05	CRB2	crumbs 2, cell polarity complex component [Source:HGNC Symbol;Acc:HGNC:18688]
ENSMMUG00000003475	-1.74395	7.42253e-05	STK26	serine/threonine kinase 26 [Source:HGNC Symbol;Acc:HGNC:18174]
ENSMMUG00000018925	-1.74466	1.78677e-08	TGM2	transglutaminase 2 [Source:HGNC Symbol;Acc:HGNC:11778]
ENSMMUG00000021163	-1.74749	0.00300657	CNTN1	contactin-1 precursor [Source:RefSeq peptide;Acc:NP_001248680]
ENSMMUG00000045105	-1.75463	0.00674296	RARRES3	retinoic acid receptor responder 3 [Source:HGNC Symbol;Acc:HGNC:9869]
ENSMMUG00000040883	-1.75666	0.00671887
ENSMMUG00000011152	-1.75681	0.000872905	IGSF1	immunoglobulin superfamily member 1 [Source:HGNC Symbol;Acc:HGNC:5948]
ENSMMUG00000013990	-1.75972	6.53502e-05	DNPH1	2'-deoxynucleoside 5'-phosphate N-hydrolase 1 [Source:RefSeq peptide;Acc:NP_001180912]
ENSMMUG00000040631	-1.76126	2.5046e-07	COL6A6	collagen type VI alpha 6 chain [Source:HGNC Symbol;Acc:HGNC:27023]
ENSMMUG00000003615	-1.76252	1.94502e-05	NFE2L3	nuclear factor, erythroid 2 like 3 [Source:HGNC Symbol;Acc:HGNC:7783]
ENSMMUG00000046631	-1.76831	1.8607e-06	RFLNA	refilin A [Source:HGNC Symbol;Acc:HGNC:27051]
ENSMMUG00000017290	-1.77315	0.0053594	MAPK4	mitogen-activated protein kinase 4 [Source:HGNC Symbol;Acc:HGNC:6878]
ENSMMUG00000019254	-1.77356	0.000102189	PLA2G7	phospholipase A2 group VII [Source:HGNC Symbol;Acc:HGNC:9040]
ENSMMUG00000015407	-1.78102	7.12142e-08	PDLIM3	PDZ and LIM domain 3 [Source:HGNC Symbol;Acc:HGNC:20767]
ENSMMUG00000017127	-1.79226	1.20766e-05	CHST11	carbohydrate sulfotransferase 11 [Source:HGNC Symbol;Acc:HGNC:17422]
ENSMMUG00000029215	-1.79301	0.00033817	BDKRB1	bradykinin receptor B1 [Source:HGNC Symbol;Acc:HGNC:1029]
ENSMMUG00000016454	-1.79888	0.00233496	HPD	4-hydroxyphenylpyruvate dioxygenase [Source:HGNC Symbol;Acc:HGNC:5147]
ENSMMUG00000017421	-1.79903	2.97578e-06	TSPAN2	tetraspanin 2 [Source:HGNC Symbol;Acc:HGNC:20659]
ENSMMUG00000012850	-1.80646	6.9976e-05	HOOK1	hook microtubule tethering protein 1 [Source:HGNC Symbol;Acc:HGNC:19884]
ENSMMUG00000016072	-1.80706	5.41137e-05	C3orf52	chromosome 3 open reading frame 52 [Source:HGNC Symbol;Acc:HGNC:26255]
ENSMMUG00000016931	-1.81492	0.00354778	KCNK2	potassium two pore domain channel subfamily K member 2 [Source:HGNC Symbol;Acc:HGNC:6277]
ENSMMUG00000008748	-1.82134	8.56336e-06	DUOXA1	dual oxidase maturation factor 1 [Source:HGNC Symbol;Acc:HGNC:26507]
ENSMMUG00000021226	-1.82336	5.78067e-08	CFI	complement factor I [Source:HGNC Symbol;Acc:HGNC:5394]
ENSMMUG00000037547	-1.82933	0.000409649	RASL11B	RAS like family 11 member B [Source:HGNC Symbol;Acc:HGNC:23804]
ENSMMUG00000041797	-1.83533	0.00282783
ENSMMUG00000008703	-1.83769	0.000728475	MYOZ2	myozenin 2 [Source:HGNC Symbol;Acc:HGNC:1330]
ENSMMUG00000031655	-1.84204	8.40295e-05	S100A3	S100 calcium binding protein A3 [Source:HGNC Symbol;Acc:HGNC:10493]
ENSMMUG00000021259	-1.84595	8.36173e-07	CGN	cingulin [Source:HGNC Symbol;Acc:HGNC:17429]
ENSMMUG00000032640	-1.84826	0.00501217	mml-mir-662	mml-mir-662 [Source:miRBase;Acc:MI0007903]
ENSMMUG00000001878	-1.85184	0.00107048	MTMR7	myotubularin related protein 7 [Source:HGNC Symbol;Acc:HGNC:7454]
ENSMMUG00000011702	-1.85295	5.15655e-07	TSPAN5	tetraspanin-5 [Source:RefSeq peptide;Acc:NP_001181219]
ENSMMUG00000008911	-1.85443	0.000110537	SLC16A9	solute carrier family 16 member 9 [Source:HGNC Symbol;Acc:HGNC:23520]
ENSMMUG00000023231	-1.85614	2.44042e-05	ANXA9	annexin A9 [Source:HGNC Symbol;Acc:HGNC:547]
ENSMMUG00000004932	-1.85627	0.00836713
ENSMMUG00000001325	-1.85771	3.943e-05
ENSMMUG00000006015	-1.86228	0.00317576
ENSMMUG00000020203	-1.88097	1.39042e-12	NSG1	neuronal vesicle trafficking associated 1 [Source:HGNC Symbol;Acc:HGNC:18790]
ENSMMUG00000000246	-1.88496	0.000105703	COBL	cordon-bleu WH2 repeat protein [Source:HGNC Symbol;Acc:HGNC:22199]
ENSMMUG00000007814	-1.90045	1.56761e-05	GPM6A	neuronal membrane glycoprotein M6-a [Source:RefSeq peptide;Acc:NP_001252694]
ENSMMUG00000032579	-1.90409	6.66243e-07	KLK7	kallikrein related peptidase 7 [Source:HGNC Symbol;Acc:HGNC:6368]
ENSMMUG00000022503	-1.90534	0.0016191	GJC3	gap junction protein gamma 3 [Source:HGNC Symbol;Acc:HGNC:17495]
ENSMMUG00000046997	-1.90599	2.44287e-05	CLDN15	claudin 15 [Source:HGNC Symbol;Acc:HGNC:2036]
ENSMMUG00000011294	-1.90656	8.44748e-09	LSR	lipolysis stimulated lipoprotein receptor [Source:HGNC Symbol;Acc:HGNC:29572]
ENSMMUG00000022472	-1.90714	0.00154316	MRO	maestro [Source:HGNC Symbol;Acc:HGNC:24121]
ENSMMUG00000021295	-1.91261	0.00362683	PPP4R4	protein phosphatase 4 regulatory subunit 4 [Source:HGNC Symbol;Acc:HGNC:23788]
ENSMMUG00000002107	-1.91335	0.00316808	STOML3	stomatin-like protein 3 [Source:RefSeq peptide;Acc:NP_001180716]
ENSMMUG00000037627	-1.91578	0.00196262
ENSMMUG00000018004	-1.9231	7.29605e-05	PLCXD3	phosphatidylinositol specific phospholipase C X domain containing 3 [Source:HGNC Symbol;Acc:HGNC:31822]
ENSMMUG00000023149	-1.92423	0.00382171	PCDH10	protocadherin 10 [Source:HGNC Symbol;Acc:HGNC:13404]
ENSMMUG00000017483	-1.92485	4.8371e-07	EPS8L2	EPS8 like 2 [Source:HGNC Symbol;Acc:HGNC:21296]
ENSMMUG00000008369	-1.92817	0.000517419	NPVF	neuropeptide VF precursor [Source:HGNC Symbol;Acc:HGNC:13782]
ENSMMUG00000003501	-1.93623	3.44275e-05
ENSMMUG00000038669	-1.93752	0.00462532
ENSMMUG00000006936	-1.93922	0.0011392	GIPR	gastric inhibitory polypeptide receptor [Source:HGNC Symbol;Acc:HGNC:4271]
ENSMMUG00000040263	-1.96029	2.56881e-06	DIRAS1	DIRAS family GTPase 1 [Source:HGNC Symbol;Acc:HGNC:19127]
ENSMMUG00000048196	-1.96399	0.00664086
ENSMMUG00000005198	-1.96469	5.11367e-05	SLC6A3	sodium-dependent dopamine transporter [Source:RefSeq peptide;Acc:NP_001027998]
ENSMMUG00000021095	-1.96577	6.16064e-07	DSG2	desmoglein 2 [Source:HGNC Symbol;Acc:HGNC:3049]
ENSMMUG00000004706	-1.96596	1.23531e-07	IGSF9	immunoglobulin superfamily member 9 [Source:HGNC Symbol;Acc:HGNC:18132]
ENSMMUG00000007876	-1.96673	5.43206e-08	SMTNL2	smoothelin like 2 [Source:HGNC Symbol;Acc:HGNC:24764]
ENSMMUG00000043348	-1.96724	0.00210366	PDZK1IP1	PDZK1-interacting protein 1 precursor [Source:RefSeq peptide;Acc:NP_001245020]
ENSMMUG00000011850	-1.96784	7.82366e-05	CDH1	cadherin 1 [Source:HGNC Symbol;Acc:HGNC:1748]
ENSMMUG00000000729	-1.97635	2.99271e-07
ENSMMUG00000015616	-1.98025	3.19381e-11	TNK1	tyrosine kinase non receptor 1 [Source:HGNC Symbol;Acc:HGNC:11940]
ENSMMUG00000004768	-1.98174	1.87663e-06	SYTL1	synaptotagmin like 1 [Source:HGNC Symbol;Acc:HGNC:15584]
ENSMMUG00000018510	-1.98354	2.08237e-06	SCN9A	sodium voltage-gated channel alpha subunit 9 [Source:HGNC Symbol;Acc:HGNC:10597]
ENSMMUG00000005742	-1.98861	9.25897e-06	CDCP1	CUB domain containing protein 1 [Source:HGNC Symbol;Acc:HGNC:24357]
ENSMMUG00000002751	-1.98965	0.000246335	WFDC2	WAP four-disulfide core domain 2 [Source:HGNC Symbol;Acc:HGNC:15939]
ENSMMUG00000000180	-1.99257	0.00529992	WNT7B	Wnt family member 7B [Source:HGNC Symbol;Acc:HGNC:12787]
ENSMMUG00000000975	-2.00909	1.32807e-06	PKHD1L1	PKHD1 like 1 [Source:HGNC Symbol;Acc:HGNC:20313]
ENSMMUG00000003974	-2.00973	0.000415342	GREB1L	growth regulation by estrogen in breast cancer 1 like [Source:HGNC Symbol;Acc:HGNC:31042]
ENSMMUG00000038148	-2.01303	5.09785e-07	PARD6B	par-6 family cell polarity regulator beta [Source:HGNC Symbol;Acc:HGNC:16245]
ENSMMUG00000009796	-2.01381	3.76961e-06	NKX3-1	homeobox protein Nkx-3.1 [Source:RefSeq peptide;Acc:NP_001253152]
ENSMMUG00000003041	-2.02937	0.000641668	MYO5B	myosin VB [Source:HGNC Symbol;Acc:HGNC:7603]
ENSMMUG00000021858	-2.03119	3.21911e-05	CHODL	chondrolectin [Source:HGNC Symbol;Acc:HGNC:17807]
ENSMMUG00000020038	-2.03298	0.00931026	DLK1	delta like non-canonical Notch ligand 1 [Source:HGNC Symbol;Acc:HGNC:2907]
ENSMMUG00000042668	-2.03514	0.00198776
ENSMMUG00000038492	-2.03791	1.02518e-07	LYPD6	LY6/PLAUR domain containing 6 [Source:HGNC Symbol;Acc:HGNC:28751]
ENSMMUG00000001852	-2.03873	1.72446e-08	CSDC2	cold shock domain containing C2 [Source:HGNC Symbol;Acc:HGNC:30359]
ENSMMUG00000012452	-2.03941	0.000793821
ENSMMUG00000048355	-2.05594	0.00360912	IL11	interleukin 11 [Source:HGNC Symbol;Acc:HGNC:5966]
ENSMMUG00000040764	-2.05974	0.00423608
ENSMMUG00000016006	-2.06014	3.87705e-09	RAB38	RAB38, member RAS oncogene family [Source:HGNC Symbol;Acc:HGNC:9776]
ENSMMUG00000006955	-2.06778	0.00325024	TMEM151A	transmembrane protein 151A [Source:HGNC Symbol;Acc:HGNC:28497]
ENSMMUG00000023582	-2.07046	0.00239648	USH1C	USH1 protein network component harmonin [Source:HGNC Symbol;Acc:HGNC:12597]
ENSMMUG00000007500	-2.07663	4.03889e-06	CNKSR2	connector enhancer of kinase suppressor of Ras 2 [Source:HGNC Symbol;Acc:HGNC:19701]
ENSMMUG00000003833	-2.08222	6.04119e-06	RASSF6	Ras association domain family member 6 [Source:HGNC Symbol;Acc:HGNC:20796]
ENSMMUG00000004267	-2.08607	1.81567e-05	SYT9	synaptotagmin 9 [Source:HGNC Symbol;Acc:HGNC:19265]
ENSMMUG00000009289	-2.09206	0.00262065
ENSMMUG00000045070	-2.09333	9.2342e-07	INMT	indolethylamine N-methyltransferase [Source:RefSeq peptide;Acc:NP_001253042]
ENSMMUG00000013038	-2.0936	8.30045e-06	BTBD16	BTB domain containing 16 [Source:HGNC Symbol;Acc:HGNC:26340]
ENSMMUG00000014784	-2.09831	6.88257e-07	DSP	desmoplakin [Source:HGNC Symbol;Acc:HGNC:3052]
ENSMMUG00000019148	-2.09907	1.6943e-06	VTN	vitronectin [Source:HGNC Symbol;Acc:HGNC:12724]
ENSMMUG00000010712	-2.10424	0.000196716	SYT10	synaptotagmin 10 [Source:HGNC Symbol;Acc:HGNC:19266]
ENSMMUG00000044426	-2.11043	0.00687904
ENSMMUG00000047001	-2.12019	0.00141785
ENSMMUG00000004004	-2.12066	9.13258e-05	KRT222
ENSMMUG00000002001	-2.12126	0.000353405	TSTD1	thiosulfate sulfurtransferase like domain containing 1 [Source:HGNC Symbol;Acc:HGNC:35410]
ENSMMUG00000008188	-2.12228	2.06056e-05	BNC1	basonuclin 1 [Source:HGNC Symbol;Acc:HGNC:1081]
ENSMMUG00000000567	-2.12874	2.52419e-05	BAMBI	BMP and activin membrane bound inhibitor [Source:HGNC Symbol;Acc:HGNC:30251]
ENSMMUG00000020396	-2.13702	0.0089729
ENSMMUG00000001407	-2.13916	0.00074149	SLC5A11	solute carrier family 5 member 11 [Source:HGNC Symbol;Acc:HGNC:23091]
ENSMMUG00000001943	-2.14385	0.000144125	GRAMD1C	GRAM domain containing 1C [Source:HGNC Symbol;Acc:HGNC:25252]
ENSMMUG00000010664	-2.15077	3.3877e-07	GPR37	G protein-coupled receptor 37 [Source:HGNC Symbol;Acc:HGNC:4494]
ENSMMUG00000019457	-2.15144	1.17402e-09	EZR	ezrin [Source:HGNC Symbol;Acc:HGNC:12691]
ENSMMUG00000013599	-2.1525	0.00737927	KLK6	kallikrein related peptidase 6 [Source:HGNC Symbol;Acc:HGNC:6367]
ENSMMUG00000021031	-2.15429	2.22996e-07	TRNP1	TMF1-regulated nuclear protein 1 [Source:HGNC Symbol;Acc:HGNC:34348]
ENSMMUG00000002261	-2.16043	3.72181e-06	FBXO2	F-box protein 2 [Source:HGNC Symbol;Acc:HGNC:13581]
ENSMMUG00000022763	-2.16086	0.00528006	TACSTD2	tumor associated calcium signal transducer 2 [Source:HGNC Symbol;Acc:HGNC:11530]
ENSMMUG00000005766	-2.16901	6.12123e-05
ENSMMUG00000013392	-2.17214	0.00276653	NECAB1	N-terminal EF-hand calcium binding protein 1 [Source:HGNC Symbol;Acc:HGNC:20983]
ENSMMUG00000012307	-2.17323	2.17501e-05	POSTN	periostin [Source:HGNC Symbol;Acc:HGNC:16953]
ENSMMUG00000016880	-2.17357	1.04951e-05	SLC39A8	solute carrier family 39 member 8 [Source:HGNC Symbol;Acc:HGNC:20862]
ENSMMUG00000010594	-2.18311	8.59197e-06	PTGFR	prostaglandin F receptor [Source:HGNC Symbol;Acc:HGNC:9600]
ENSMMUG00000040858	-2.1869	0.003346
ENSMMUG00000008924	-2.18966	7.15191e-09	PLLP	plasmolipin [Source:HGNC Symbol;Acc:HGNC:18553]
ENSMMUG00000030381	-2.20072	1.62184e-07	ALOX15	arachidonate 15-lipoxygenase [Source:HGNC Symbol;Acc:HGNC:433]
ENSMMUG00000041181	-2.20344	0.0011368	PCP4	Purkinje cell protein 4 [Source:HGNC Symbol;Acc:HGNC:8742]
ENSMMUG00000037711	-2.20473	5.56461e-05	PTPRQ	protein tyrosine phosphatase, receptor type Q [Source:HGNC Symbol;Acc:HGNC:9679]
ENSMMUG00000046058	-2.20545	1.16136e-05	RNF227	ring finger protein 227 [Source:HGNC Symbol;Acc:HGNC:27571]
ENSMMUG00000016702	-2.21889	1.3959e-07	PRSS35	inactive serine protease 35 precursor [Source:RefSeq peptide;Acc:NP_001041709]
ENSMMUG00000048852	-2.22235	0.0041182	COL26A1	collagen type XXVI alpha 1 chain [Source:HGNC Symbol;Acc:HGNC:18038]
ENSMMUG00000004391	-2.22939	8.50881e-07	CHST4	carbohydrate sulfotransferase 4 [Source:HGNC Symbol;Acc:HGNC:1972]
ENSMMUG00000047850	-2.23259	1.57949e-09	ADH1B	alcohol dehydrogenase 1B [Source:RefSeq peptide;Acc:NP_001247556]
ENSMMUG00000012423	-2.2366	0.000183779	ZNF804A	zinc finger protein 804A [Source:HGNC Symbol;Acc:HGNC:21711]
ENSMMUG00000039452	-2.24021	1.21253e-05	ODF3B	outer dense fiber protein 3B [Source:RefSeq peptide;Acc:NP_001181639]
ENSMMUG00000013276	-2.24701	1.44581e-06	BAIAP2L1	BAI1 associated protein 2 like 1 [Source:HGNC Symbol;Acc:HGNC:21649]
ENSMMUG00000048135	-2.2554	0.000518595	GRIN3B	glutamate ionotropic receptor NMDA type subunit 3B [Source:HGNC Symbol;Acc:HGNC:16768]
ENSMMUG00000016725	-2.26623	0.00037943	FAAH2	fatty acid amide hydrolase 2 [Source:HGNC Symbol;Acc:HGNC:26440]
ENSMMUG00000043243	-2.26818	0.000856976
ENSMMUG00000019383	-2.26996	1.60481e-06	KLHL4	kelch like family member 4 [Source:HGNC Symbol;Acc:HGNC:6355]
ENSMMUG00000008686	-2.27359	3.16176e-06	S1PR5	sphingosine-1-phosphate receptor 5 [Source:HGNC Symbol;Acc:HGNC:14299]
ENSMMUG00000044909	-2.276	0.006898	TVP23A	trans-golgi network vesicle protein 23 homolog A [Source:HGNC Symbol;Acc:HGNC:20398]
ENSMMUG00000013669	-2.27915	0.000655334	SH3GL3	SH3 domain containing GRB2 like 3, endophilin A3 [Source:HGNC Symbol;Acc:HGNC:10832]
ENSMMUG00000012229	-2.29586	0.00469001	MYO3A	myosin IIIA [Source:HGNC Symbol;Acc:HGNC:7601]
ENSMMUG00000004858	-2.30029	5.28406e-05	ASB9	ankyrin repeat and SOCS box containing 9 [Source:HGNC Symbol;Acc:HGNC:17184]
ENSMMUG00000012418	-2.30205	0.000501036	PTPRZ1	receptor-type tyrosine-protein phosphatase zeta isoform 1 precursor [Source:RefSeq peptide;Acc:NP_001265311]
ENSMMUG00000012298	-2.3021	1.60284e-05	C21orf62	chromosome 21 open reading frame 62 [Source:HGNC Symbol;Acc:HGNC:1305]
ENSMMUG00000008387	-2.30354	2.0738e-05	DPP4	dipeptidyl peptidase 4 [Source:HGNC Symbol;Acc:HGNC:3009]
ENSMMUG00000009226	-2.30574	5.29557e-09	MAP3K21	mitogen-activated protein kinase kinase kinase MLK4 [Source:RefSeq peptide;Acc:NP_001252605]
ENSMMUG00000039130	-2.30987	5.64184e-07	WNT5A	Wnt family member 5A [Source:HGNC Symbol;Acc:HGNC:12784]
ENSMMUG00000021723	-2.31614	0.000193164	B4GALNT4	beta-1,4-N-acetyl-galactosaminyltransferase 4 [Source:HGNC Symbol;Acc:HGNC:26315]
ENSMMUG00000009055	-2.32585	7.17099e-06	NELL1	neural EGFL like 1 [Source:HGNC Symbol;Acc:HGNC:7750]
ENSMMUG00000016857	-2.33693	0.000145789	PTGS2	prostaglandin-endoperoxide synthase 2 [Source:HGNC Symbol;Acc:HGNC:9605]
ENSMMUG00000013446	-2.33826	6.22169e-07
ENSMMUG00000011777	-2.33973	2.5815e-05	B3GNT7	UDP-GlcNAc:betaGal beta-1,3-N-acetylglucosaminyltransferase 7 [Source:HGNC Symbol;Acc:HGNC:18811]
ENSMMUG00000010408	-2.34426	2.77171e-08	FYB2	FYN binding protein 2 [Source:HGNC Symbol;Acc:HGNC:27295]
ENSMMUG00000047349	-2.35334	1.81697e-06	UPK3B	uroplakin 3B [Source:HGNC Symbol;Acc:HGNC:21444]
ENSMMUG00000045660	-2.35381	1.86647e-08	FAM83G	family with sequence similarity 83 member G [Source:HGNC Symbol;Acc:HGNC:32554]
ENSMMUG00000001375	-2.36259	1.16197e-05	RETREG1	reticulophagy regulator 1 [Source:HGNC Symbol;Acc:HGNC:25964]
ENSMMUG00000037816	-2.37864	8.38454e-08	SERPINB6	serpin B6 [Source:RefSeq peptide;Acc:NP_001189480]
ENSMMUG00000030116	-2.37972	0.00465829
ENSMMUG00000012138	-2.38169	1.17661e-05	RORC	RAR related orphan receptor C [Source:HGNC Symbol;Acc:HGNC:10260]
ENSMMUG00000004100	-2.42559	0.000203329	LEMD1	LEM domain containing 1 [Source:HGNC Symbol;Acc:HGNC:18725]
ENSMMUG00000003194	-2.42585	0.000550716
ENSMMUG00000020377	-2.44869	0.000112494	COL6A5	collagen type VI alpha 5 chain [Source:HGNC Symbol;Acc:HGNC:26674]
ENSMMUG00000006469	-2.45168	3.33241e-05	TSPAN8	tetraspanin 8 [Source:HGNC Symbol;Acc:HGNC:11855]
ENSMMUG00000026694	-2.45347	0.00328788	RF00003	RNA, U1 small nuclear 140, pseudogene [Source:HGNC Symbol;Acc:HGNC:48482]
ENSMMUG00000010755	-2.45915	5.28412e-09	CXADR	CXADR, Ig-like cell adhesion molecule [Source:HGNC Symbol;Acc:HGNC:2559]
ENSMMUG00000005915	-2.46599	0.00186358	DYNC1I1	cytoplasmic dynein 1 intermediate chain 1 [Source:RefSeq peptide;Acc:NP_001248511]
ENSMMUG00000018745	-2.46899	6.55715e-05	C6H5orf49	chromosome 5 open reading frame 49 [Source:HGNC Symbol;Acc:HGNC:27028]
ENSMMUG00000010417	-2.4732	0.000798453	CBLN2	cerebellin 2 precursor [Source:HGNC Symbol;Acc:HGNC:1544]
ENSMMUG00000010166	-2.48228	0.000206849	SLC5A7	solute carrier family 5 member 7 [Source:HGNC Symbol;Acc:HGNC:14025]
ENSMMUG00000015445	-2.49066	1.45284e-09	KLK8	kallikrein related peptidase 8 [Source:HGNC Symbol;Acc:HGNC:6369]
ENSMMUG00000022615	-2.49232	1.89416e-05	EGFL6	EGF like domain multiple 6 [Source:HGNC Symbol;Acc:HGNC:3235]
ENSMMUG00000022161	-2.49357	4.95562e-11	CA11	carbonic anhydrase 11 [Source:HGNC Symbol;Acc:HGNC:1370]
ENSMMUG00000009895	-2.50808	0.00524331	KRT14	keratin 14 [Source:HGNC Symbol;Acc:HGNC:6416]
ENSMMUG00000006169	-2.50987	1.3866e-08	TNNT1	troponin T1, slow skeletal type [Source:HGNC Symbol;Acc:HGNC:11948]
ENSMMUG00000001312	-2.51561	2.88041e-07	LMO7	LIM domain 7 [Source:HGNC Symbol;Acc:HGNC:6646]
ENSMMUG00000002641	-2.51796	1.29264e-05	PDZRN4	PDZ domain containing ring finger 4 [Source:HGNC Symbol;Acc:HGNC:30552]
ENSMMUG00000016485	-2.51843	9.39151e-05	TNFRSF11B	TNF receptor superfamily member 11b [Source:HGNC Symbol;Acc:HGNC:11909]
ENSMMUG00000004500	-2.53363	0.000622087	HEPHL1	hephaestin like 1 [Source:HGNC Symbol;Acc:HGNC:30477]
ENSMMUG00000011209	-2.53666	3.04536e-08	BICDL1	BICD family like cargo adaptor 1 [Source:HGNC Symbol;Acc:HGNC:28095]
ENSMMUG00000019174	-2.53666	7.62222e-07	NNAT	neuronatin [Source:HGNC Symbol;Acc:HGNC:7860]
ENSMMUG00000022311	-2.54577	0.00219713	PLAC8	placenta-specific gene 8 protein [Source:RefSeq peptide;Acc:NP_001245092]
ENSMMUG00000021862	-2.56254	0.00119475	PLA2G2A	phospholipase A2 group IIA [Source:HGNC Symbol;Acc:HGNC:9031]
ENSMMUG00000002866	-2.57323	0.000896794	LGALS2	galectin 2 [Source:HGNC Symbol;Acc:HGNC:6562]
ENSMMUG00000019111	-2.57668	4.16344e-07	TRIM29	tripartite motif containing 29 [Source:HGNC Symbol;Acc:HGNC:17274]
ENSMMUG00000020787	-2.58106	3.20345e-06	PRR15	proline rich 15 [Source:HGNC Symbol;Acc:HGNC:22310]
ENSMMUG00000016941	-2.58529	0.000243239	GAL3ST2	galactose-3-O-sulfotransferase 2 [Source:HGNC Symbol;Acc:HGNC:24869]
ENSMMUG00000008013	-2.59584	0.00161673	PON3	paraoxonase 3 [Source:HGNC Symbol;Acc:HGNC:9206]
ENSMMUG00000045410	-2.60211	0.00438372	SCX	scleraxis bHLH transcription factor [Source:HGNC Symbol;Acc:HGNC:32322]
ENSMMUG00000037718	-2.64353	0.00663119	PRSS22	serine protease 22 [Source:HGNC Symbol;Acc:HGNC:14368]
ENSMMUG00000018653	-2.65981	9.64713e-09
ENSMMUG00000047427	-2.66365	7.14401e-05
ENSMMUG00000011429	-2.68068	0.00279997
ENSMMUG00000005819	-2.6814	0.00049694	GNAT2	G protein subunit alpha transducin 2 [Source:HGNC Symbol;Acc:HGNC:4394]
ENSMMUG00000021846	-2.69567	5.13965e-05	ESRP2	epithelial splicing regulatory protein 2 [Source:HGNC Symbol;Acc:HGNC:26152]
ENSMMUG00000010320	-2.69586	0.000365862	ATP6V1C2	ATPase H+ transporting V1 subunit C2 [Source:HGNC Symbol;Acc:HGNC:18264]
ENSMMUG00000044358	-2.70067	0.000553061	BEX2	brain expressed X-linked 2 [Source:HGNC Symbol;Acc:HGNC:30933]
ENSMMUG00000010393	-2.70252	7.62331e-07	CDH3	cadherin 3 [Source:HGNC Symbol;Acc:HGNC:1762]
ENSMMUG00000010000	-2.70468	0.00182484	KRT7	keratin 7 [Source:HGNC Symbol;Acc:HGNC:6445]
ENSMMUG00000019208	-2.70573	0.00931023	GATA4	GATA binding protein 4 [Source:HGNC Symbol;Acc:HGNC:4173]
ENSMMUG00000018598	-2.72069	3.12191e-05	IGFALS	insulin like growth factor binding protein acid labile subunit [Source:HGNC Symbol;Acc:HGNC:5468]
ENSMMUG00000018976	-2.72655	8.2823e-05	ADGRV1	adhesion G protein-coupled receptor V1 [Source:HGNC Symbol;Acc:HGNC:17416]
ENSMMUG00000045568	-2.73137	0.000456344	ZBED2	zinc finger BED-type containing 2 [Source:HGNC Symbol;Acc:HGNC:20710]
ENSMMUG00000000749	-2.75	5.0042e-08
ENSMMUG00000011413	-2.75886	5.72347e-08	ASIC2
ENSMMUG00000002163	-2.76793	2.26767e-07	KRT8	keratin 8 [Source:HGNC Symbol;Acc:HGNC:6446]
ENSMMUG00000003515	-2.79458	2.31832e-07	SLC6A4	Sodium-dependent serotonin transporter [Source:UniProtKB/Swiss-Prot;Acc:Q9MYX0]
ENSMMUG00000003987	-2.80664	1.19108e-07	FHAD1	forkhead associated phosphopeptide binding domain 1 [Source:HGNC Symbol;Acc:HGNC:29408]
ENSMMUG00000015772	-2.80741	0.0057421	CNTNAP2	contactin associated protein like 2 [Source:HGNC Symbol;Acc:HGNC:13830]
ENSMMUG00000013507	-2.80855	7.84863e-07	TNNT2	ladinin 1 [Source:HGNC Symbol;Acc:HGNC:6472]
ENSMMUG00000000997	-2.81889	7.5747e-09	PERP	PERP, TP53 apoptosis effector [Source:HGNC Symbol;Acc:HGNC:17637]
ENSMMUG00000022255	-2.82692	1.33412e-05	EPB42	erythrocyte membrane protein band 4.2 [Source:HGNC Symbol;Acc:HGNC:3381]
ENSMMUG00000009527	-2.84603	0.00239034	CLC	Charcot-Leyden crystal galectin [Source:HGNC Symbol;Acc:HGNC:2014]
ENSMMUG00000008078	-2.84662	2.95978e-07
ENSMMUG00000002427	-2.8682	0.000409323	GCK	glucokinase [Source:HGNC Symbol;Acc:HGNC:4195]
ENSMMUG00000012283	-2.87397	2.11004e-09	SCG5	neuroendocrine protein 7B2 precursor [Source:RefSeq peptide;Acc:NP_001247601]
ENSMMUG00000023295	-2.8861	3.725e-06	GJB6	gap junction protein beta 6 [Source:HGNC Symbol;Acc:HGNC:4288]
ENSMMUG00000021431	-2.92035	1.69861e-06	CLIC3	chloride intracellular channel 3 [Source:HGNC Symbol;Acc:HGNC:2064]
ENSMMUG00000020430	-2.92622	5.87023e-06	LUZP2	leucine zipper protein 2 [Source:HGNC Symbol;Acc:HGNC:23206]
ENSMMUG00000022529	-2.9323	2.20478e-05	RPRM	reprimo, TP53 dependent G2 arrest mediator homolog [Source:HGNC Symbol;Acc:HGNC:24201]
ENSMMUG00000028527	-2.93347	0.000552521	RF00003
ENSMMUG00000000901	-2.93797	2.15009e-05	AHSP	alpha hemoglobin stabilizing protein [Source:HGNC Symbol;Acc:HGNC:18075]
ENSMMUG00000022878	-2.9552	3.4804e-06	MISP	mitotic spindle positioning [Source:HGNC Symbol;Acc:HGNC:27000]
ENSMMUG00000043963	-2.95924	6.05958e-10	KLK11	kallikrein related peptidase 11 [Source:HGNC Symbol;Acc:HGNC:6359]
ENSMMUG00000017143	-2.96199	0.000306199	LRP2	LDL receptor related protein 2 [Source:HGNC Symbol;Acc:HGNC:6694]
ENSMMUG00000008005	-2.974	0.000131818	FOXP2	Forkhead box protein P2 [Source:UniProtKB/Swiss-Prot;Acc:Q8MJ97]
ENSMMUG00000000835	-2.98202	3.2938e-07	MSLN	mesothelin [Source:HGNC Symbol;Acc:HGNC:7371]
ENSMMUG00000002916	-2.98504	4.26574e-08	FLRT3	fibronectin leucine rich transmembrane protein 3 [Source:HGNC Symbol;Acc:HGNC:3762]
ENSMMUG00000044778	-2.9933	0.000373273	S100A8	S100 calcium binding protein A8 [Source:HGNC Symbol;Acc:HGNC:10498]
ENSMMUG00000006981	-3.01426	0.000722698	NPPC	natriuretic peptide C [Source:HGNC Symbol;Acc:HGNC:7941]
ENSMMUG00000006868	-3.06858	4.13979e-05	S100A9	S100 calcium binding protein A9 [Source:HGNC Symbol;Acc:HGNC:10499]
ENSMMUG00000006095	-3.06975	2.14685e-06	CST6	cystatin E/M [Source:HGNC Symbol;Acc:HGNC:2478]
ENSMMUG00000013506	-3.09424	0.00896789	PKP1	plakophilin 1 [Source:HGNC Symbol;Acc:HGNC:9023]
ENSMMUG00000021385	-3.14349	0.00161773	CA14	carbonic anhydrase 14 precursor [Source:RefSeq peptide;Acc:NP_001244832]
ENSMMUG00000018519	-3.14843	2.76977e-07	ARC	activity regulated cytoskeleton associated protein [Source:HGNC Symbol;Acc:HGNC:648]
ENSMMUG00000031911	-3.19004	9.28699e-09
ENSMMUG00000003011	-3.24671	0.00104037	SP6	Sp6 transcription factor [Source:HGNC Symbol;Acc:HGNC:14530]
ENSMMUG00000013391	-3.26279	7.82924e-05	ITLN1	intelectin 1 [Source:HGNC Symbol;Acc:HGNC:18259]
ENSMMUG00000021442	-3.27991	2.8939e-06	CHRM3	cholinergic receptor muscarinic 3 [Source:HGNC Symbol;Acc:HGNC:1952]
ENSMMUG00000014404	-3.29786	8.08959e-08
ENSMMUG00000026103	-3.30261	0.00211974	RF00003	RNA, U1 small nuclear 43, pseudogene [Source:HGNC Symbol;Acc:HGNC:48385]
ENSMMUG00000003397	-3.31227	0.000284861	AK7	adenylate kinase 7 [Source:HGNC Symbol;Acc:HGNC:20091]
ENSMMUG00000040534	-3.34155	0.000701261
ENSMMUG00000012766	-3.3416	0.00357274	TMEM125	transmembrane protein 125 [Source:HGNC Symbol;Acc:HGNC:28275]
ENSMMUG00000038933	-3.35959	0.00794625
ENSMMUG00000037465	-3.37835	0.00193251
ENSMMUG00000040297	-3.39582	1.59322e-06
ENSMMUG00000000815	-3.40748	4.86828e-05	FAM83B	family with sequence similarity 83 member B [Source:HGNC Symbol;Acc:HGNC:21357]
ENSMMUG00000042406	-3.4289	1.54106e-06
ENSMMUG00000021945	-3.46085	1.21712e-05	EPS8L1	EPS8 like 1 [Source:HGNC Symbol;Acc:HGNC:21295]
ENSMMUG00000007684	-3.54704	8.69473e-06	SGPP2	sphingosine-1-phosphate phosphatase 2 [Source:HGNC Symbol;Acc:HGNC:19953]
ENSMMUG00000000048	-3.55739	1.87134e-07	SCEL	sciellin [Source:HGNC Symbol;Acc:HGNC:10573]
ENSMMUG00000007819	-3.66332	0.00117354	TGM3	transglutaminase 3 [Source:HGNC Symbol;Acc:HGNC:11779]
ENSMMUG00000017230	-3.72476	1.57727e-05	VSTM2L	V-set and transmembrane domain containing 2 like [Source:HGNC Symbol;Acc:HGNC:16096]
ENSMMUG00000030326	-3.74136	0.0013062
ENSMMUG00000028930	-3.77458	2.17017e-06	TJP3	tight junction protein 3 [Source:HGNC Symbol;Acc:HGNC:11829]
ENSMMUG00000039337	-3.80432	5.79585e-05	SSTR1	somatostatin receptor 1 [Source:HGNC Symbol;Acc:HGNC:11330]
ENSMMUG00000043574	-3.80791	0.000184022
ENSMMUG00000018670	-3.87588	0.000398095	STMN4	stathmin 4 [Source:HGNC Symbol;Acc:HGNC:16078]
ENSMMUG00000013459	-3.9185	0.000465741	HOXA10	homeobox A10 [Source:HGNC Symbol;Acc:HGNC:5100]
ENSMMUG00000010638	-3.92236	3.64186e-06	UNC5D	unc-5 netrin receptor D [Source:HGNC Symbol;Acc:HGNC:18634]
ENSMMUG00000046767	-3.96182	0.00653116
ENSMMUG00000021887	-3.99543	0.00195142	S100P	S100 calcium binding protein P [Source:HGNC Symbol;Acc:HGNC:10504]
ENSMMUG00000044058	-4.09055	0.00851672
ENSMMUG00000040628	-4.09122	0.00101821	KCNJ4	potassium voltage-gated channel subfamily J member 4 [Source:HGNC Symbol;Acc:HGNC:6265]
ENSMMUG00000000266	-4.14124	7.84523e-05	COLEC10	collectin subfamily member 10 [Source:HGNC Symbol;Acc:HGNC:2220]
ENSMMUG00000045920	-4.25948	0.00548287
ENSMMUG00000007341	-4.2613	0.000559214
ENSMMUG00000001405	-4.2997	0.00016782	PPP1R1B	protein phosphatase 1 regulatory inhibitor subunit 1B [Source:HGNC Symbol;Acc:HGNC:9287]
ENSMMUG00000005176	-4.33893	4.36946e-06	NXPH2	neurexophilin 2 [Source:HGNC Symbol;Acc:HGNC:8076]
ENSMMUG00000016017	-4.43666	0.00750325	AGR3	anterior gradient 3, protein disulphide isomerase family member [Source:HGNC Symbol;Acc:HGNC:24167]
ENSMMUG00000022168	-4.45463	3.83098e-05	C4BPB	complement component 4 binding protein beta [Source:HGNC Symbol;Acc:HGNC:1328]
ENSMMUG00000018043	-4.49787	0.000233741	RIPK4	receptor interacting serine/threonine kinase 4 [Source:HGNC Symbol;Acc:HGNC:496]
ENSMMUG00000013738	-4.67449	1.83569e-05	C4BPA	complement component 4 binding protein alpha [Source:HGNC Symbol;Acc:HGNC:1325]
ENSMMUG00000036281	-4.76584	0.000464463	RF00003	RNA, U1 small nuclear 117, pseudogene [Source:HGNC Symbol;Acc:HGNC:48459]
ENSMMUG00000019125	-4.96455	1.59519e-07	SLC26A4	solute carrier family 26 member 4 [Source:HGNC Symbol;Acc:HGNC:8818]
ENSMMUG00000005529	-5.02036	9.01181e-08	CP	ceruloplasmin [Source:HGNC Symbol;Acc:HGNC:2295]
ENSMMUG00000048682	-5.52027	0.00038426
ENSMMUG00000021135	-5.94901	3.44584e-07	SLC34A2	solute carrier family 34 member 2 [Source:HGNC Symbol;Acc:HGNC:11020]
ENSMMUG00000039441	-6.46961	0.00175417	MAB21L2	mab-21 like 2 [Source:HGNC Symbol;Acc:HGNC:6758]
ENSMMUG00000045602	-6.49066	3.13757e-05
ENSMMUG00000039335	-7.89151	0.00444882	RF00003

## Sheet: Table-S3
List of DEGs identified in the WSD comparison (FDR<0.05, Log2FC±0.583).
Log2Ratio” is calculated as Log2 (fold change) in gene expression compared to the control.
Gene ID	Log2FoldChange	p-value	Gene name	Gene description
ENSMMUG00000006796	3.90444	9.8688e-06	BHMT2	betaine--homocysteine S-methyltransferase 2 [Source:HGNC Symbol;Acc:HGNC:1048]
ENSMMUG00000040072	3.72627	1.39253e-07
ENSMMUG00000047813	3.02241	4.33617e-05
ENSMMUG00000015649	3.00201	7.29998e-05	MOGAT1	monoacylglycerol O-acyltransferase 1 [Source:HGNC Symbol;Acc:HGNC:18210]
ENSMMUG00000017203	2.77392	2.66304e-05	ADAMTSL2	ADAMTS like 2 [Source:HGNC Symbol;Acc:HGNC:14631]
ENSMMUG00000017563	2.76888	6.83591e-09	CETP	cholesteryl ester transfer protein [Source:HGNC Symbol;Acc:HGNC:1869]
ENSMMUG00000000958	2.70438	0.000857061	AKR1C2	aldo-keto reductase family 1 member C2 [Source:RefSeq peptide;Acc:NP_001182504]
ENSMMUG00000006538	2.66034	3.20871e-07	SULT1B1	sulfotransferase family 1B member 1 [Source:HGNC Symbol;Acc:HGNC:17845]
ENSMMUG00000008239	2.16232	0.000505602	DNAH17	dynein axonemal heavy chain 17 [Source:HGNC Symbol;Acc:HGNC:2946]
ENSMMUG00000015809	1.88092	0.000538314	SLAMF1	signaling lymphocytic activation molecule family member 1 [Source:HGNC Symbol;Acc:HGNC:10903]
ENSMMUG00000020783	1.87155	0.000795654	ANGPTL5	angiopoietin like 5 [Source:HGNC Symbol;Acc:HGNC:19705]
ENSMMUG00000049050	1.81173	0.00108223	RF00017	RNA, 7SL, cytoplasmic 471, pseudogene [Source:HGNC Symbol;Acc:HGNC:46487]
ENSMMUG00000019713	1.78346	1.25963e-05	TSHR	thyrotropin receptor precursor [Source:RefSeq peptide;Acc:NP_001182324]
ENSMMUG00000006795	1.70648	0.000222398	DMGDH	dimethylglycine dehydrogenase [Source:HGNC Symbol;Acc:HGNC:24475]
ENSMMUG00000021825	1.66041	0.000254543	SEMA7A	semaphorin-7A precursor [Source:RefSeq peptide;Acc:NP_001253691]
ENSMMUG00000045256	1.64885	0.000479828	WISP2	WNT1 inducible signaling pathway protein 2 [Source:HGNC Symbol;Acc:HGNC:12770]
ENSMMUG00000038946	1.53737	6.14503e-05
ENSMMUG00000017380	1.47151	0.000147341
ENSMMUG00000013225	1.47085	0.000194273	METTL7B	methyltransferase like 7B [Source:HGNC Symbol;Acc:HGNC:28276]
ENSMMUG00000000620	1.46805	0.000254621	DHRS11	dehydrogenase/reductase 11 [Source:HGNC Symbol;Acc:HGNC:28639]
ENSMMUG00000042475	1.45655	6.90589e-05	PCP4L1	Purkinje cell protein 4 like 1 [Source:HGNC Symbol;Acc:HGNC:20448]
ENSMMUG00000004379	1.41419	0.000618342	DUSP10	dual specificity phosphatase 10 [Source:HGNC Symbol;Acc:HGNC:3065]
ENSMMUG00000017378	1.40161	9.8732e-05	STS	steroid sulfatase [Source:HGNC Symbol;Acc:HGNC:11425]
ENSMMUG00000003334	1.38329	6.24505e-05	MYO18B	myosin XVIIIB [Source:HGNC Symbol;Acc:HGNC:18150]
ENSMMUG00000020947	1.37603	0.000608243	SSTR2	somatostatin receptor 2 [Source:HGNC Symbol;Acc:HGNC:11331]
ENSMMUG00000048964	1.37034	0.000147785
ENSMMUG00000004258	1.36551	0.000426496	FAM3B	family with sequence similarity 3 member B [Source:HGNC Symbol;Acc:HGNC:1253]
ENSMMUG00000007820	1.36092	0.000308226	CCDC3	coiled-coil domain-containing protein 3 precursor [Source:RefSeq peptide;Acc:NP_001180684]
ENSMMUG00000008443	1.35263	0.000884805	TSKU	tsukushi, small leucine rich proteoglycan [Source:HGNC Symbol;Acc:HGNC:28850]
ENSMMUG00000003060	1.3526	3.39584e-05	REEP6	receptor expression-enhancing protein 6 [Source:RefSeq peptide;Acc:NP_001180964]
ENSMMUG00000030356	1.34099	0.00101365
ENSMMUG00000011128	1.33299	0.000119236	SCTR	secretin receptor [Source:HGNC Symbol;Acc:HGNC:10608]
ENSMMUG00000002090	1.29904	4.86919e-05	ATP6V1B1	ATPase H+ transporting V1 subunit B1 [Source:HGNC Symbol;Acc:HGNC:853]
ENSMMUG00000011916	1.2634	0.000655547
ENSMMUG00000045757	1.24246	0.000186166	TCIM	transcriptional and immune response regulator [Source:HGNC Symbol;Acc:HGNC:1357]
ENSMMUG00000016909	1.22502	0.000584713
ENSMMUG00000008636	1.18937	0.000579025	COQ8A	coenzyme Q8A [Source:HGNC Symbol;Acc:HGNC:16812]
ENSMMUG00000001870	1.18307	0.000433209	AOC2	amine oxidase, copper containing 2 [Source:HGNC Symbol;Acc:HGNC:549]
ENSMMUG00000007187	1.17093	8.11569e-05	HDHD3	haloacid dehalogenase like hydrolase domain containing 3 [Source:HGNC Symbol;Acc:HGNC:28171]
ENSMMUG00000005393	1.11111	0.00064788	ACSL3	acyl-CoA synthetase long chain family member 3 [Source:HGNC Symbol;Acc:HGNC:3570]
ENSMMUG00000005919	1.09033	3.79277e-05
ENSMMUG00000023752	1.07119	0.00107946	SIX2	SIX homeobox 2 [Source:HGNC Symbol;Acc:HGNC:10888]
ENSMMUG00000022712	1.06626	0.000611956
ENSMMUG00000043304	1.03816	0.000155071	FCER2	Fc fragment of IgE receptor II [Source:HGNC Symbol;Acc:HGNC:3612]
ENSMMUG00000005314	1.02366	0.00107126
ENSMMUG00000013263	1.0041	0.000381281	CD300LG	CD300 molecule like family member g [Source:HGNC Symbol;Acc:HGNC:30455]
ENSMMUG00000007510	0.967968	0.000157244	TALDO1	transaldolase 1 [Source:HGNC Symbol;Acc:HGNC:11559]
ENSMMUG00000015689	0.962281	6.3926e-05	ADGRG1	Adhesion G-protein coupled receptor G1 ADGRG1 N-terminal fragment ADGRG1 C-terminal fragment [Source:UniProtKB/Swiss-Prot;Acc:Q50DM8]
ENSMMUG00000031965	0.908081	0.000231544	ALAD	aminolevulinate dehydratase [Source:HGNC Symbol;Acc:HGNC:395]
ENSMMUG00000020690	0.896924	0.00118124	EPB41L1	erythrocyte membrane protein band 4.1 like 1 [Source:HGNC Symbol;Acc:HGNC:3378]
ENSMMUG00000012550	0.881428	0.000128983	GGCT
ENSMMUG00000009504	0.878982	0.000759869	C1QTNF1	complement C1q tumor necrosis factor-related protein 1 precursor [Source:RefSeq peptide;Acc:NP_001253003]
ENSMMUG00000004457	0.874085	0.00113934	SLC25A10	mitochondrial dicarboxylate carrier [Source:RefSeq peptide;Acc:NP_001253948]
ENSMMUG00000023265	0.871323	0.000505433	AKAP12	A-kinase anchor protein 12 isoform 1 [Source:RefSeq peptide;Acc:NP_001265405]
ENSMMUG00000008548	0.867348	0.00067821	TIGAR	TP53 induced glycolysis regulatory phosphatase [Source:HGNC Symbol;Acc:HGNC:1185]
ENSMMUG00000002413	0.856318	0.000618884	PLVAP	plasmalemma vesicle associated protein [Source:HGNC Symbol;Acc:HGNC:13635]
ENSMMUG00000010154	0.840718	0.000116284
ENSMMUG00000018461	0.83422	0.000198389	NOTCH4	notch 4 [Source:HGNC Symbol;Acc:HGNC:7884]
ENSMMUG00000012672	0.833447	0.00104238	MYO10	myosin X [Source:HGNC Symbol;Acc:HGNC:7593]
ENSMMUG00000000122	0.799266	0.00046281	HEBP2	heme binding protein 2 [Source:HGNC Symbol;Acc:HGNC:15716]
ENSMMUG00000045531	0.792715	0.000857971	SLC35G1	solute carrier family 35 member G1 [Source:HGNC Symbol;Acc:HGNC:26607]
ENSMMUG00000009485	0.790826	9.15772e-05	SPR	sepiapterin reductase [Source:HGNC Symbol;Acc:HGNC:11257]
ENSMMUG00000006448	0.761661	0.000403012	PDHX	pyruvate dehydrogenase complex component X [Source:HGNC Symbol;Acc:HGNC:21350]
ENSMMUG00000008539	0.757027	5.50749e-05	UROS	uroporphyrinogen III synthase [Source:HGNC Symbol;Acc:HGNC:12592]
ENSMMUG00000020608	0.750486	0.00014783	ABCA1	ATP binding cassette subfamily A member 1 [Source:HGNC Symbol;Acc:HGNC:29]
ENSMMUG00000016813	0.734551	0.00118446	CD93	CD93 molecule [Source:HGNC Symbol;Acc:HGNC:15855]
ENSMMUG00000023326	0.73334	4.49091e-06	EPAS1	endothelial PAS domain protein 1 [Source:HGNC Symbol;Acc:HGNC:3374]
ENSMMUG00000000737	0.732525	0.000178357	HAGH	hydroxyacylglutathione hydrolase [Source:HGNC Symbol;Acc:HGNC:4805]
ENSMMUG00000003387	0.71647	0.000566597	PELI3	pellino E3 ubiquitin protein ligase family member 3 [Source:HGNC Symbol;Acc:HGNC:30010]
ENSMMUG00000045077	0.705328	0.00083879	UBE2G2	ubiquitin conjugating enzyme E2 G2 [Source:HGNC Symbol;Acc:HGNC:12483]
ENSMMUG00000015950	0.704362	0.000295414	MMACHC	methylmalonic aciduria and homocystinuria type C protein [Source:RefSeq peptide;Acc:NP_001253269]
ENSMMUG00000012167	0.703206	0.000595689	SLC2A8	solute carrier family 2, facilitated glucose transporter member 8 [Source:RefSeq peptide;Acc:NP_001252734]
ENSMMUG00000010489	0.701225	0.000796537	HSPD1	60 kDa heat shock protein, mitochondrial [Source:RefSeq peptide;Acc:NP_001182445]
ENSMMUG00000029273	0.697837	0.000959897	ENTPD5	ectonucleoside triphosphate diphosphohydrolase 5 [Source:HGNC Symbol;Acc:HGNC:3367]
ENSMMUG00000022364	0.695524	0.000393961	STK32C	serine/threonine kinase 32C [Source:HGNC Symbol;Acc:HGNC:21332]
ENSMMUG00000009198	0.691856	0.00104568	BCL6	B cell CLL/lymphoma 6 [Source:HGNC Symbol;Acc:HGNC:1001]
ENSMMUG00000008835	0.685674	5.31901e-06	PINK1	PTEN induced putative kinase 1 [Source:HGNC Symbol;Acc:HGNC:14581]
ENSMMUG00000018526	0.683078	0.00111326	NDUFV1	NADH:ubiquinone oxidoreductase core subunit V1 [Source:HGNC Symbol;Acc:HGNC:7716]
ENSMMUG00000021660	0.676715	0.000445194	AFAP1L1	actin filament associated protein 1 like 1 [Source:HGNC Symbol;Acc:HGNC:26714]
ENSMMUG00000000983	0.676367	0.00126575
ENSMMUG00000018159	0.672771	0.00105045	RAD21L1	RAD21 cohesin complex component like 1 [Source:HGNC Symbol;Acc:HGNC:16271]
ENSMMUG00000011148	0.670476	0.000274266	COQ6	coenzyme Q6, monooxygenase [Source:HGNC Symbol;Acc:HGNC:20233]
ENSMMUG00000021441	0.667948	0.000248646	AGL	amylo-alpha-1, 6-glucosidase, 4-alpha-glucanotransferase [Source:HGNC Symbol;Acc:HGNC:321]
ENSMMUG00000022208	0.657988	0.000784371	SCCPDH	saccharopine dehydrogenase (putative) [Source:HGNC Symbol;Acc:HGNC:24275]
ENSMMUG00000022650	0.652297	0.000867053
ENSMMUG00000028765	0.644775	0.000476424	SARS2	seryl-tRNA synthetase 2, mitochondrial [Source:HGNC Symbol;Acc:HGNC:17697]
ENSMMUG00000005875	0.643479	0.00125689
ENSMMUG00000017521	0.6413	0.000499626	TEX2	testis expressed 2 [Source:HGNC Symbol;Acc:HGNC:30884]
ENSMMUG00000000321	0.634946	0.000905676	TTC7B	tetratricopeptide repeat domain 7B [Source:HGNC Symbol;Acc:HGNC:19858]
ENSMMUG00000021235	0.628644	0.000798299	VKORC1L1	vitamin K epoxide reductase complex subunit 1-like protein 1 [Source:RefSeq peptide;Acc:NP_001253860]
ENSMMUG00000010323	0.627132	0.000581662	ZC3H12A	zinc finger CCCH-type containing 12A [Source:HGNC Symbol;Acc:HGNC:26259]
ENSMMUG00000001592	0.626771	0.000130311	NDUFB4	NADH dehydrogenase [Source:RefSeq peptide;Acc:NP_001253451]
ENSMMUG00000016827	0.6159	0.000421786	UBAC1	UBA domain containing 1 [Source:HGNC Symbol;Acc:HGNC:30221]
ENSMMUG00000021657	0.607368	0.00033414	ABLIM3	actin binding LIM protein family member 3 [Source:HGNC Symbol;Acc:HGNC:29132]
ENSMMUG00000019948	0.603992	0.00018296	LETM1	leucine zipper and EF-hand containing transmembrane protein 1 [Source:HGNC Symbol;Acc:HGNC:6556]
ENSMMUG00000010229	0.602908	0.000777065	TMEM135	transmembrane protein 135 [Source:HGNC Symbol;Acc:HGNC:26167]
ENSMMUG00000013343	0.602889	0.00125545
ENSMMUG00000018565	0.602457	0.000537084	RAVER2	ribonucleoprotein, PTB binding 2 [Source:HGNC Symbol;Acc:HGNC:25577]
ENSMMUG00000019253	0.601035	0.00119934
ENSMMUG00000048757	0.599874	0.000454235	FAM136A
ENSMMUG00000021653	0.593857	5.78376e-06	AARS	alanyl-tRNA synthetase [Source:HGNC Symbol;Acc:HGNC:20]
ENSMMUG00000023181	-0.593056	0.000713366	PUM2	pumilio RNA binding family member 2 [Source:HGNC Symbol;Acc:HGNC:14958]
ENSMMUG00000022184	-0.595625	0.000910623	CEP85L	centrosomal protein 85 like [Source:HGNC Symbol;Acc:HGNC:21638]
ENSMMUG00000021252	-0.596701	9.27903e-05	TRIP6	thyroid hormone receptor interactor 6 [Source:HGNC Symbol;Acc:HGNC:12311]
ENSMMUG00000023074	-0.599448	4.40457e-05	ZBED8	zinc finger BED-type containing 8 [Source:HGNC Symbol;Acc:HGNC:30804]
ENSMMUG00000037965	-0.612397	0.000911583	USP51	ubiquitin specific peptidase 51 [Source:HGNC Symbol;Acc:HGNC:23086]
ENSMMUG00000008386	-0.614937	0.000796999	SLC25A14	solute carrier family 25 member 14 [Source:HGNC Symbol;Acc:HGNC:10984]
ENSMMUG00000016302	-0.621573	0.000830368	L3MBTL4	L3MBTL4, histone methyl-lysine binding protein [Source:HGNC Symbol;Acc:HGNC:26677]
ENSMMUG00000048745	-0.629722	0.000984958	RAP2C	RAP2C, member of RAS oncogene family [Source:HGNC Symbol;Acc:HGNC:21165]
ENSMMUG00000019250	-0.632041	0.000992078	SLC25A27	mitochondrial uncoupling protein 4 [Source:RefSeq peptide;Acc:NP_001247778]
ENSMMUG00000048089	-0.644974	7.82097e-05	RF00017	RNA, 7SL, cytoplasmic 1 [Source:HGNC Symbol;Acc:HGNC:10038]
ENSMMUG00000015121	-0.645102	0.000429349	ZNF461	zinc finger protein 461 [Source:HGNC Symbol;Acc:HGNC:21629]
ENSMMUG00000010117	-0.647935	9.81609e-07	LUC7L3	luc7-like protein 3 [Source:RefSeq peptide;Acc:NP_001252906]
ENSMMUG00000022406	-0.648247	5.88601e-05	ANKS1B	ankyrin repeat and sterile alpha motif domain containing 1B [Source:HGNC Symbol;Acc:HGNC:24600]
ENSMMUG00000013062	-0.650967	0.00073171	FAM109B	sesquipedalian-2 [Source:RefSeq peptide;Acc:NP_001181275]
ENSMMUG00000020182	-0.652191	0.000611989
ENSMMUG00000040565	-0.654447	0.0007791	GPR27	G protein-coupled receptor 27 [Source:HGNC Symbol;Acc:HGNC:4482]
ENSMMUG00000002708	-0.654724	0.000199624	IQCK	IQ motif containing K [Source:HGNC Symbol;Acc:HGNC:28556]
ENSMMUG00000014083	-0.655228	0.000251173
ENSMMUG00000044760	-0.655757	0.000184693	MIR3064	microRNA 3064 [Source:HGNC Symbol;Acc:HGNC:41652]
ENSMMUG00000043422	-0.660681	0.000536397
ENSMMUG00000025233	-0.665615	0.00118443	RF00319	small nucleolar RNA, H/ACA box 23 [Source:HGNC Symbol;Acc:HGNC:32613]
ENSMMUG00000041138	-0.667564	0.000336684	ZFP90	ZFP90 zinc finger protein [Source:HGNC Symbol;Acc:HGNC:23329]
ENSMMUG00000031439	-0.668789	0.000679508	FBXL2	F-box and leucine rich repeat protein 2 [Source:HGNC Symbol;Acc:HGNC:13598]
ENSMMUG00000009333	-0.681334	2.66448e-05	WDR34	WD repeat domain 34 [Source:HGNC Symbol;Acc:HGNC:28296]
ENSMMUG00000000649	-0.682855	0.000147131	UBXN11	UBX domain protein 11 [Source:HGNC Symbol;Acc:HGNC:30600]
ENSMMUG00000002369	-0.68363	0.000263706	ORAOV1	oral cancer-overexpressed protein 1 [Source:RefSeq peptide;Acc:NP_001181103]
ENSMMUG00000041546	-0.687059	0.00131057
ENSMMUG00000006209	-0.694395	0.000437458	NR2F1	nuclear receptor subfamily 2 group F member 1 [Source:HGNC Symbol;Acc:HGNC:7975]
ENSMMUG00000012163	-0.704766	0.000201382	GARNL3	GTPase activating Rap/RanGAP domain like 3 [Source:HGNC Symbol;Acc:HGNC:25425]
ENSMMUG00000014750	-0.71515	0.000692139	EFS	embryonal Fyn-associated substrate [Source:HGNC Symbol;Acc:HGNC:16898]
ENSMMUG00000011333	-0.724308	0.00053815	MBP	myelin basic protein [Source:HGNC Symbol;Acc:HGNC:6925]
ENSMMUG00000003739	-0.729721	0.000157855	MANBA	mannosidase beta [Source:HGNC Symbol;Acc:HGNC:6831]
ENSMMUG00000043586	-0.733558	0.000900476	ID3	inhibitor of DNA binding 3, HLH protein [Source:HGNC Symbol;Acc:HGNC:5362]
ENSMMUG00000001930	-0.736802	4.20713e-05	ZNF607	zinc finger protein 607 [Source:HGNC Symbol;Acc:HGNC:28192]
ENSMMUG00000001949	-0.74738	4.76676e-05	CCDC191	coiled-coil domain containing 191 [Source:HGNC Symbol;Acc:HGNC:29272]
ENSMMUG00000006567	-0.756271	0.00065455	LAMB1	laminin subunit beta 1 [Source:HGNC Symbol;Acc:HGNC:6486]
ENSMMUG00000013716	-0.763388	0.0002289	EFHC1	EF-hand domain containing 1 [Source:HGNC Symbol;Acc:HGNC:16406]
ENSMMUG00000015873	-0.766717	3.9501e-05	RAD51B	RAD51 paralog B [Source:HGNC Symbol;Acc:HGNC:9822]
ENSMMUG00000019045	-0.780557	0.000726794	ESR1	estrogen receptor 1 [Source:HGNC Symbol;Acc:HGNC:3467]
ENSMMUG00000007470	-0.786438	0.000442308	CDK14	cyclin dependent kinase 14 [Source:HGNC Symbol;Acc:HGNC:8883]
ENSMMUG00000026454	-0.788096	0.00101017	RF00432	small nucleolar RNA, H/ACA box 51 [Source:HGNC Symbol;Acc:HGNC:32644]
ENSMMUG00000010438	-0.790545	0.000618024	CDK20	cyclin dependent kinase 20 [Source:HGNC Symbol;Acc:HGNC:21420]
ENSMMUG00000002626	-0.795394	0.000219295	ZFAND1	zinc finger AN1-type containing 1 [Source:HGNC Symbol;Acc:HGNC:25858]
ENSMMUG00000046030	-0.803679	7.13385e-06	RF00017	RNA, 7SL, cytoplasmic 2 [Source:HGNC Symbol;Acc:HGNC:23134]
ENSMMUG00000001130	-0.806281	0.000637885	ANKRD33B	ankyrin repeat domain 33B [Source:HGNC Symbol;Acc:HGNC:35240]
ENSMMUG00000005144	-0.824986	4.33969e-05	NEK11	NIMA related kinase 11 [Source:HGNC Symbol;Acc:HGNC:18593]
ENSMMUG00000022819	-0.836336	0.000795441
ENSMMUG00000032878	-0.839371	0.000124797	RF00090	small nucleolar RNA, H/ACA box 74B [Source:HGNC Symbol;Acc:HGNC:32660]
ENSMMUG00000025809	-0.847833	0.00125492	RF00334	small nucleolar RNA, H/ACA box 3A [Source:HGNC Symbol;Acc:HGNC:32586]
ENSMMUG00000036830	-0.851709	1.13543e-06	RF01296	small Cajal body-specific RNA 10 [Source:HGNC Symbol;Acc:HGNC:32567]
ENSMMUG00000029639	-0.860743	0.000875012	RSPH9	radial spoke head 9 homolog [Source:HGNC Symbol;Acc:HGNC:21057]
ENSMMUG00000042481	-0.866683	0.0011321	RF00056	small nucleolar RNA, H/ACA box 60 [Source:HGNC Symbol;Acc:HGNC:32654]
ENSMMUG00000013603	-0.880724	0.000178954	ZNF711	zinc finger protein 711 [Source:HGNC Symbol;Acc:HGNC:13128]
ENSMMUG00000037345	-0.890807	0.000479741	RF00478	small Cajal body-specific RNA 5 [Source:HGNC Symbol;Acc:HGNC:32561]
ENSMMUG00000025750	-0.893183	0.000746724	RF00045	small nucleolar RNA, H/ACA box 73A [Source:HGNC Symbol;Acc:HGNC:10115]
ENSMMUG00000010314	-0.896392	0.00101716	HERC6	HECT and RLD domain containing E3 ubiquitin protein ligase family member 6 [Source:HGNC Symbol;Acc:HGNC:26072]
ENSMMUG00000019068	-0.896586	0.000731324	HACD4	3-hydroxyacyl-CoA dehydratase 4 [Source:HGNC Symbol;Acc:HGNC:20920]
ENSMMUG00000046902	-0.910332	0.000674055	RF00015	RNA, U4 small nuclear 1 [Source:HGNC Symbol;Acc:HGNC:10192]
ENSMMUG00000023230	-0.910877	0.000325633	SNX10	sorting nexin 10 [Source:HGNC Symbol;Acc:HGNC:14974]
ENSMMUG00000025608	-0.921931	0.000144555	RF00181	small nucleolar RNA, C/D box 114-16 [Source:HGNC Symbol;Acc:HGNC:33004]
ENSMMUG00000010046	-0.924702	0.000181147	LTB4R2	leukotriene B4 receptor 2 [Source:HGNC Symbol;Acc:HGNC:19260]
ENSMMUG00000007765	-0.926126	0.000669774	WNT2B	Wnt family member 2B [Source:HGNC Symbol;Acc:HGNC:12781]
ENSMMUG00000016631	-0.928344	0.000123172	GRIP1	glutamate receptor interacting protein 1 [Source:HGNC Symbol;Acc:HGNC:18708]
ENSMMUG00000023210	-0.934737	0.00106636	SBSPON	somatomedin B and thrombospondin type 1 domain containing [Source:HGNC Symbol;Acc:HGNC:30362]
ENSMMUG00000021331	-0.947892	0.00037336	EBF4	early B cell factor 4 [Source:HGNC Symbol;Acc:HGNC:29278]
ENSMMUG00000026130	-0.954051	9.51546e-05	RF00067	small nucleolar RNA, C/D box 15A [Source:HGNC Symbol;Acc:HGNC:10114]
ENSMMUG00000006380	-0.966442	8.34335e-05	E2F5	E2F transcription factor 5 [Source:HGNC Symbol;Acc:HGNC:3119]
ENSMMUG00000005913	-0.988227	0.00066825	ATF7IP2	activating transcription factor 7 interacting protein 2 [Source:HGNC Symbol;Acc:HGNC:20397]
ENSMMUG00000006616	-0.989798	3.82091e-05	NEDD4L	neural precursor cell expressed, developmentally down-regulated 4-like, E3 ubiquitin protein ligase [Source:HGNC Symbol;Acc:HGNC:7728]
ENSMMUG00000027349	-0.99705	0.000448966	RF00019	RNA, Ro-associated Y1 [Source:HGNC Symbol;Acc:HGNC:10242]
ENSMMUG00000010259	-0.998114	0.00114879	CLIP4	CAP-Gly domain containing linker protein family member 4 [Source:HGNC Symbol;Acc:HGNC:26108]
ENSMMUG00000022658	-1.00451	0.000500209
ENSMMUG00000015225	-1.00534	0.00121627	SKP2	S-phase kinase associated protein 2 [Source:HGNC Symbol;Acc:HGNC:10901]
ENSMMUG00000025173	-1.03585	0.000216397	RF00003
ENSMMUG00000009934	-1.03739	0.000510548
ENSMMUG00000024706	-1.03866	2.46024e-05	RF00091	small nucleolar RNA, H/ACA box 6 [Source:HGNC Symbol;Acc:HGNC:32591]
ENSMMUG00000009611	-1.05074	0.00119644	VIPR2	vasoactive intestinal peptide receptor 2 [Source:HGNC Symbol;Acc:HGNC:12695]
ENSMMUG00000011536	-1.06073	0.000172717	IQUB	IQ motif and ubiquitin domain containing [Source:HGNC Symbol;Acc:HGNC:21995]
ENSMMUG00000002909	-1.06883	0.000227305	PGF	placental growth factor [Source:HGNC Symbol;Acc:HGNC:8893]
ENSMMUG00000013679	-1.10062	0.00033061	ACOT11	acyl-CoA thioesterase 11 [Source:HGNC Symbol;Acc:HGNC:18156]
ENSMMUG00000007193	-1.13039	0.000459749
ENSMMUG00000036811	-1.17223	0.000272362	RF00553	small Cajal body-specific RNA 1 [Source:HGNC Symbol;Acc:HGNC:32555]
ENSMMUG00000000024	-1.1862	0.000216726	PTGDR	prostaglandin D2 receptor [Source:HGNC Symbol;Acc:HGNC:9591]
ENSMMUG00000033222	-1.19207	3.81587e-07	RF00563	small nucleolar RNA, H/ACA box 53 [Source:HGNC Symbol;Acc:HGNC:32646]
ENSMMUG00000028067	-1.2155	0.000415745	RF00003
ENSMMUG00000048726	-1.22464	0.000639619
ENSMMUG00000025749	-1.23498	0.000465259	RF00402	small nucleolar RNA, H/ACA box 25 [Source:HGNC Symbol;Acc:HGNC:32615]
ENSMMUG00000004561	-1.25147	1.89375e-05	PPM1K	protein phosphatase 1K, mitochondrial [Source:RefSeq peptide;Acc:NP_001253124]
ENSMMUG00000004789	-1.25966	0.00050437	NOS1AP	nitric oxide synthase 1 adaptor protein [Source:HGNC Symbol;Acc:HGNC:16859]
ENSMMUG00000028442	-1.27853	3.36312e-05	RF00019	RNA, Ro-associated Y3 [Source:HGNC Symbol;Acc:HGNC:10243]
ENSMMUG00000014691	-1.28558	0.000665636	ID4	inhibitor of DNA binding 4, HLH protein [Source:HGNC Symbol;Acc:HGNC:5363]
ENSMMUG00000020212	-1.29734	2.32911e-07	SCNN1A	sodium channel epithelial 1 alpha subunit [Source:HGNC Symbol;Acc:HGNC:10599]
ENSMMUG00000022161	-1.30473	0.000545248	CA11	carbonic anhydrase 11 [Source:HGNC Symbol;Acc:HGNC:1370]
ENSMMUG00000001852	-1.31044	0.000122358	CSDC2	cold shock domain containing C2 [Source:HGNC Symbol;Acc:HGNC:30359]
ENSMMUG00000019590	-1.31222	5.17118e-05	GCA	grancalcin [Source:RefSeq peptide;Acc:NP_001253069]
ENSMMUG00000020485	-1.3144	0.00119995
ENSMMUG00000042727	-1.31672	0.000615734	HIST3H2BB	histone cluster 3 H2B family member b [Source:HGNC Symbol;Acc:HGNC:20514]
ENSMMUG00000013387	-1.32083	1.14163e-05	CYSLTR1	cysteinyl leukotriene receptor 1 [Source:HGNC Symbol;Acc:HGNC:17451]
ENSMMUG00000038836	-1.32767	0.000340708
ENSMMUG00000021344	-1.37388	0.000361443	IL33	interleukin 33 [Source:HGNC Symbol;Acc:HGNC:16028]
ENSMMUG00000036607	-1.37988	1.37672e-05	RF00564	small Cajal body-specific RNA 11 [Source:HGNC Symbol;Acc:HGNC:32568]
ENSMMUG00000021226	-1.38451	3.63174e-05	CFI	complement factor I [Source:HGNC Symbol;Acc:HGNC:5394]
ENSMMUG00000048730	-1.42362	0.000303602	RF00020	RNA, U5B small nuclear 1 [Source:HGNC Symbol;Acc:HGNC:10212]
ENSMMUG00000020465	-1.42822	0.00126335	PPP2R2B	protein phosphatase 2 regulatory subunit Bbeta [Source:HGNC Symbol;Acc:HGNC:9305]
ENSMMUG00000003475	-1.45825	0.000901169	STK26	serine/threonine kinase 26 [Source:HGNC Symbol;Acc:HGNC:18174]
ENSMMUG00000009107	-1.46584	0.000751666	ALCAM	CD166 antigen precursor [Source:RefSeq peptide;Acc:NP_001244631]
ENSMMUG00000028536	-1.47126	1.13328e-05	RF00020	RNA, U5A small nuclear 1 [Source:HGNC Symbol;Acc:HGNC:10211]
ENSMMUG00000015445	-1.47562	0.000255417	KLK8	kallikrein related peptidase 8 [Source:HGNC Symbol;Acc:HGNC:6369]
ENSMMUG00000034550	-1.48466	3.21855e-05	RF00566	small nucleolar RNA, H/ACA box 35B [Source:HGNC Symbol;Acc:HGNC:52202]
ENSMMUG00000037816	-1.55501	0.000453728	SERPINB6	serpin B6 [Source:RefSeq peptide;Acc:NP_001189480]
ENSMMUG00000015585	-1.57256	3.70313e-06	GPT	glutamic--pyruvic transaminase [Source:HGNC Symbol;Acc:HGNC:4552]
ENSMMUG00000018510	-1.58142	0.000142095	SCN9A	sodium voltage-gated channel alpha subunit 9 [Source:HGNC Symbol;Acc:HGNC:10597]
ENSMMUG00000000997	-1.63208	0.000748337	PERP	PERP, TP53 apoptosis effector [Source:HGNC Symbol;Acc:HGNC:17637]
ENSMMUG00000013444	-1.65156	1.70277e-07	GPRIN2	G protein regulated inducer of neurite outgrowth 2 [Source:HGNC Symbol;Acc:HGNC:23730]
ENSMMUG00000024318	-1.66087	0.000787699	RF00003	RNA, U1 small nuclear 134, pseudogene [Source:HGNC Symbol;Acc:HGNC:48476]
ENSMMUG00000015038	-1.70249	0.000214196	UNC13C	unc-13 homolog C [Source:HGNC Symbol;Acc:HGNC:23149]
ENSMMUG00000024011	-1.78707	0.00122707	RF00003	RNA, U1 small nuclear 16, pseudogene [Source:HGNC Symbol;Acc:HGNC:39890]
ENSMMUG00000008369	-1.846	0.000767186	NPVF	neuropeptide VF precursor [Source:HGNC Symbol;Acc:HGNC:13782]
ENSMMUG00000028452	-1.87662	1.01733e-07	RF00019	RNA, Ro-associated Y4 [Source:HGNC Symbol;Acc:HGNC:10244]
ENSMMUG00000000749	-1.92418	0.000136366
ENSMMUG00000002001	-1.9279	0.000988085	TSTD1	thiosulfate sulfurtransferase like domain containing 1 [Source:HGNC Symbol;Acc:HGNC:35410]
ENSMMUG00000018390	-2.06904	3.84443e-05	KCNMA1	calcium-activated potassium channel subunit alpha-1 [Source:RefSeq peptide;Acc:NP_001027982]
ENSMMUG00000020430	-2.15176	0.000264258	LUZP2	leucine zipper protein 2 [Source:HGNC Symbol;Acc:HGNC:23206]
ENSMMUG00000008005	-2.66556	0.000573109	FOXP2	Forkhead box protein P2 [Source:UniProtKB/Swiss-Prot;Acc:Q8MJ97]
ENSMMUG00000012418	-2.76146	3.12745e-05	PTPRZ1	receptor-type tyrosine-protein phosphatase zeta isoform 1 precursor [Source:RefSeq peptide;Acc:NP_001265311]
ENSMMUG00000003194	-2.7778	7.72623e-05
ENSMMUG00000010417	-2.85853	0.000107231	CBLN2	cerebellin 2 precursor [Source:HGNC Symbol;Acc:HGNC:1544]
ENSMMUG00000005915	-2.90182	0.00025909	DYNC1I1	cytoplasmic dynein 1 intermediate chain 1 [Source:RefSeq peptide;Acc:NP_001248511]
ENSMMUG00000017876	-3.12067	2.6134e-05	TNFSF11	TNF superfamily member 11 [Source:HGNC Symbol;Acc:HGNC:11926]
ENSMMUG00000022168	-3.48747	0.000886338	C4BPB	complement component 4 binding protein beta [Source:HGNC Symbol;Acc:HGNC:1328]
ENSMMUG00000013738	-3.59768	0.000933458	C4BPA	complement component 4 binding protein alpha [Source:HGNC Symbol;Acc:HGNC:1325]
ENSMMUG00000021135	-3.74681	0.00054422	SLC34A2	solute carrier family 34 member 2 [Source:HGNC Symbol;Acc:HGNC:11020]
ENSMMUG00000013459	-4.03534	0.000304582	HOXA10	homeobox A10 [Source:HGNC Symbol;Acc:HGNC:5100]
ENSMMUG00000005529	-4.18921	6.4857e-06	CP	ceruloplasmin [Source:HGNC Symbol;Acc:HGNC:2295]
ENSMMUG00000038217	-4.60537	0.000315002	RF00017	RNA, 7SL, cytoplasmic 659, pseudogene [Source:HGNC Symbol;Acc:HGNC:46675]

## Sheet: Table-S4
List of DEGs identified in the T comparison (FDR<0.05, Log2FC±0.583).
Log2Ratio” is calculated as Log2 (fold change) in gene expression compared to the control.
Gene ID	Log2FoldChange	p-value	Gene name	Gene description
ENSMMUG00000010117	-0.644079	1.06766e-06	LUC7L3	luc7-like protein 3 [Source:RefSeq peptide;Acc:NP_001252906]
ENSMMUG00000019939	1.4009	2.71899e-06	HCAR2	Hydroxycarboxylic acid receptor 2 [Source: UniProtKB - A0A1D5QR05]

## Sheet: Table-S5
T+WSD DEGs involved in biologically relevant differentially regulated pathways identified through IPA.
			T vs C		WSD vs C		T+WSD vs C
Pathway	Symbol	Entrez Gene Name	Log Ratio	p-value	Log Ratio	p-value	Log Ratio	p-value
Gas pathway	ADCY1	adenylate cyclase 1	-0.06	0.853	0.447	0.168	1.002	0.00192
	ADCY4	adenylate cyclase 4	0.122	0.367	0.073	0.595	0.723	1.02e-07
	AVPR2	arginine vasopressin receptor 2	0.753	0.0241	0.818	0.0148	1.34	6.23e-05
	CHRM3	cholinergic receptor muscarinic 3	-1.177	0.0849	-1.975	0.00404	-3.28	2.89e-06
	CNGB1	cyclic nucleotide gated channel beta 1	0.043	0.906	0.033	0.928	1.292	0.000211
	CRHR1	corticotropin releasing hormone receptor 1	-1.289	0.00185	-0.753	0.0663	-1.294	0.00286
	GNG2	G protein subunit gamma 2	0.449	0.115	0.6	0.0351	1.032	0.000291
	GNG11	G protein subunit gamma 11	0.186	0.368	0.44	0.0331	0.747	0.000304
	GPER1	G protein-coupled estrogen receptor 1	0.397	0.117	0.123	0.634	0.814	0.00146
	HCAR2	hydroxycarboxylic acid receptor 2	1.401	2.72e-06	0.255	0.396	1.053	0.000446
	LHCGR	luteinizing hormone/choriogonadotropin receptor	0.131	0.833	1.863	0.00255	1.947	0.00163
	PRKAR1A	protein kinase cAMP-dependent type I regulatory subunit alpha	-0.16	0.216	-0.275	0.0343	-0.591	5.44e-06
	PTGDR	prostaglandin D2 receptor	-0.23	0.459	-1.186	0.000217	-1.003	0.00183
	PTGER2	prostaglandin E receptor 2	0.495	0.115	0.591	0.0615	1.328	2.34e-05
	PTH1R	parathyroid hormone 1 receptor	0.297	0.348	0.688	0.0299	0.972	0.00217
	RAPGEF3	Rap guanine nucleotide exchange factor 3	0.271	0.245	0.304	0.193	0.815	0.000481
	RAPGEF4	Rap guanine nucleotide exchange factor 4	0.688	0.0169	0.339	0.242	1.198	3.28e-05
	RYR1	ryanodine receptor 1	0.428	0.0634	0.278	0.231	0.873	0.000164
	RYR2	ryanodine receptor 2	0.031	0.943	-0.654	0.135	1.6	0.000195
	RYR3	ryanodine receptor 3	-0.433	0.436	0.137	0.804	1.437	0.00731
	SRC	SRC proto-oncogene, non-receptor tyrosine kinase	-0.211	0.217	-0.435	0.0114	-0.787	5.53e-06
	VIPR2	vasoactive intestinal peptide receptor 2	-0.782	0.0158	-1.051	0.0012	-1.46	6.92e-06
cAMP signaling	ADCY1	adenylate cyclase 1	-0.06	0.853	0.447	0.168	1.002	0.00192
	ADCY4	adenylate cyclase 4	0.122	0.367	0.073	0.595	0.723	1.02e-07
	ADORA1	adenosine A1 receptor	0.661	0.077	0.983	0.00855	1.132	0.00249
	AGTR1	angiotensin II receptor type 1	0.361	0.132	0.403	0.093	0.899	0.000179
	AGTR2	angiotensin II receptor type 2	0.858	0.26	1.54	0.0426	2.259	0.00282
	AKAP12	A-kinase anchoring protein 12	0.269	0.283	0.871	0.000505	1.298	2.19e-07
	APLNR	apelin receptor	0	1	0.776	0.0367	0.992	0.00762
	AVPR2	arginine vasopressin receptor 2	0.753	0.0241	0.818	0.0148	1.34	6.23e-05
	CAMK2B	calcium/calmodulin dependent protein kinase II beta	-0.864	0.0179	-0.993	0.00723	-1.321	0.000443
	CHRM3	cholinergic receptor muscarinic 3	-1.177	0.0849	-1.975	0.00404	-3.28	2.89e-06
	CNGB1	cyclic nucleotide gated channel beta 1	0.043	0.906	0.033	0.928	1.292	0.000211
	CRHR1	corticotropin releasing hormone receptor 1	-1.289	0.00185	-0.753	0.0663	-1.294	0.00286
	GPER1	G protein-coupled estrogen receptor 1	0.397	0.117	0.123	0.634	0.814	0.00146
	GRM7	glutamate metabotropic receptor 7	-1.293	0.00809	-1.125	0.0214	-1.456	0.00306
	HCAR2	hydroxycarboxylic acid receptor 2	1.401	2.72e-06	0.255	0.396	1.053	0.000446
	LHCGR	luteinizing hormone/choriogonadotropin receptor	0.131	0.833	1.863	0.00255	1.947	0.00163
	LTB4R	leukotriene B4 receptor	-0.176	0.535	-0.811	0.00654	-1.102	0.000342
	NPR3	natriuretic peptide receptor 3	-0.233	0.716	1.027	0.109	2.177	0.000692
	NPY1R	neuropeptide Y receptor Y1	0.229	0.357	0.246	0.325	0.77	0.00206
	P2RY14	purinergic receptor P2Y14	-0.337	0.308	0.374	0.257	0.879	0.0075
	PDE1B	phosphodiesterase 1B	0.302	0.143	0.212	0.312	0.852	4.05e-05
	PDE1C	phosphodiesterase 1C			0.624	0.252	0.804	0.00119
	PDE2A	phosphodiesterase 2A	0.534	0.00607	0.441	0.0238	0.675	0.000546
	PDE3A	phosphodiesterase 3A	0.36	0.0281	0.205	0.214	0.661	5.97e-05
	PRKAR1A	protein kinase cAMP-dependent type I regulatory subunit alpha	-0.16	0.216	-0.275	0.0343	-0.591	5.44e-06
	PTGDR	prostaglandin D2 receptor	-0.23	0.459	-1.186	0.000217	-1.003	0.00183
	PTGER2	prostaglandin E receptor 2	0.495	0.115	0.591	0.0615	1.328	2.34e-05
	PTH1R	parathyroid hormone 1 receptor	0.297	0.348	0.688	0.0299	0.972	0.00217
	RAP1GAP	RAP1 GTPase activating protein	-0.187	0.787	-0.098	0.888	2.137	0.00191
	RAPGEF3	Rap guanine nucleotide exchange factor 3	0.271	0.245	0.304	0.193	0.815	0.000481
	RAPGEF4	Rap guanine nucleotide exchange factor 4	0.688	0.0169	0.339	0.242	1.198	3.28e-05
	RGS14	regulator of G protein signaling 14	-0.001	0.996	-0.396	0.0311	-0.66	0.000378
	RPS6KA1	ribosomal protein S6 kinase A1	-0.66	0.00996	-0.717	0.00519	-0.767	0.00289
	S1PR1	sphingosine-1-phosphate receptor 1	0.57	0.00278	0.606	0.00149	0.783	4.01e-05
	SRC	SRC proto-oncogene, non-receptor tyrosine kinase	-0.211	0.217	-0.435	0.0114	-0.787	5.53e-06
	SSTR3	somatostatin receptor 3	0.132	0.805	-0.941	0.0814	-1.427	0.00916
	TBXA2R	thromboxane A2 receptor	-0.088	0.795	-0.382	0.264	-0.94	0.00743
	VIPR2	vasoactive intestinal peptide receptor 2	-0.782	0.0158	-1.051	0.0012	-1.46	6.92e-06
HIPPO	AJUBA	ajuba LIM protein	-0.692	0.0371	-0.962	0.00378	-1.532	4.31e-06
	AMOT	angiomotin	0.157	0.496	0.249	0.279	0.783	0.000669
	CRB1	crumbs 1, cell polarity complex component	0.071	0.821	0.083	0.796	1.068	0.000543
	DLG3	discs large MAGUK scaffold protein 3	-0.11	0.533	-0.432	0.0155	-0.702	9.63e-05
	FAT4	FAT atypical cadherin 4	0.168	0.355	0.059	0.746	0.689	0.000145
	PATJ	PATJ, crumbs cell polarity complex component	-0.316	0.198	-0.488	0.0475	-0.718	0.00364
	PPP1R14C	protein phosphatase 1 regulatory inhibitor subunit 14C	0.474	0.315	0.765	0.107	1.43	0.00218
	PPP2R5B	protein phosphatase 2 regulatory subunit B'beta	0.05	0.823	0.426	0.0585	0.608	0.00701
	PRKCZ	protein kinase C zeta	-0.379	0.164	-0.711	0.00983	-1.06	0.000143
	RASSF6	Ras association domain family member 6	-0.702	0.116	-1.197	0.00788	-2.082	6.04e-06
	SKP2	S-phase kinase associated protein 2	-1.033	0.000873	-1.005	0.00122	-1.081	0.000514
	SMAD3	SMAD family member 3	-0.022	0.918	0.381	0.0769	0.772	0.000343
	TEAD4	TEA domain transcription factor 4	-0.489	0.0407	-0.462	0.0549	-0.65	0.00741
	WWC1	WW and C2 domain containing 1	-0.929	0.0124	-0.818	0.0279	-1.68	6.56e-06
	YWHAG	tyrosine 3-monooxygenase/tryptophan 5-monooxygenase activation protein gamma	0.191	0.415	0.641	0.00631	0.864	0.000229
	YWHAQ	tyrosine 3-monooxygenase/tryptophan 5-monooxygenase activation protein theta	-0.677	0.189	-0.674	0.206	-1.862	0.00318
Wnt Signaling	CELSR1	cadherin EGF LAG seven-pass G-type receptor 1	-0.495	0.0605	-0.672	0.0111	-0.822	0.00199
	FZD3	frizzled class receptor 3	-0.184	0.369	-0.466	0.0249	-0.784	0.000204
	FZD4	frizzled class receptor 4	0.298	0.219	0.605	0.0125	1.051	1.41e-05
	FZD7	frizzled class receptor 7	-0.438	0.225	-0.965	0.00756	-1.343	0.000208
	JUND	JunD proto-oncogene, AP-1 transcription factor subunit	0.043	0.85	-0.202	0.372	-0.69	0.00237
	NDP	NDP, norrin cystine knot growth factor	0.414	0.583	0.83	0.27	1.999	0.00495
	ROCK2	Rho associated coiled-coil containing protein kinase 2	0.061	0.668	0.382	0.00715	0.688	1.31e-06
	ROR2	receptor tyrosine kinase like orphan receptor 2	-0.577	0.0479	-0.465	0.111	-1.215	3.69e-05
	RSPO3	R-spondin 3	0.554	0.0974	0.539	0.108	2.273	8.22e-12
	WNT3	Wnt family member 3	-0.151	0.661	-0.302	0.382	-1.457	4.05e-05
	WNT2B	Wnt family member 2B	-0.838	0.00206	-0.926	0.00067	-1.559	1.2e-08
	WNT5A	Wnt family member 5A	-0.62	0.179	-1.262	0.00622	-2.31	5.64e-07
	WNT7B	Wnt family member 7B	-0.535	0.416	-1.063	0.116	-1.993	0.0053
	WNT9A	Wnt family member 9A	-0.151	0.543	-0.408	0.1	-1.123	7.98e-06
Eicasanoid synthesis	ALOX15	arachidonate 15-lipoxygenase	-0.599	0.154	-0.569	0.175	-2.201	1.62e-07
	CYSLTR1	cysteinyl leukotriene receptor 1	-0.617	0.0392	-1.321	1.14e-05	-1.44	1.86e-06
	LTB4R	leukotriene B4 receptor	-0.176	0.535	-0.811	0.00654	-1.102	0.000342
	LTB4R2	leukotriene B4 receptor 2	-0.467	0.0436	-0.925	0.000181	-1.248	1.46e-06
	PLA2G7	phospholipase A2 group VII	-0.628	0.168	-0.968	0.0336	-1.774	0.000102
	PLA2G16	phospholipase A2 group XVI	0.682	0.00509	0.514	0.0347	0.658	0.00693
	PLA2G2A	phospholipase A2 group IIA	-1.55	0.05	-2.381	0.0026	-2.563	0.00119
	PLB1	phospholipase B1	-1.378	0.00307	-1.462	0.00189	-1.502	0.00155
	PTGDR	prostaglandin D2 receptor	-0.23	0.459	-1.186	0.000217	-1.003	0.00183
	PTGER2	prostaglandin E receptor 2	0.495	0.115	0.591	0.0615	1.328	2.34e-05
	PTGFR	prostaglandin F receptor	-0.254	0.604	-1.327	0.00677	-2.183	8.59e-06
	PTGIS	prostaglandin I2 synthase	-0.443	0.161	-0.594	0.0601	-1.379	1.28e-05
	PTGS2	prostaglandin-endoperoxide synthase 2	-1.013	0.0972	-0.807	0.186	-2.337	0.000146
	RARRES3	retinoic acid receptor responder 3	-0.39	0.543	-1.042	0.106	-1.755	0.00674
	TBXA2R	thromboxane A2 receptor	-0.088	0.795	-0.382	0.264	-0.94	0.00743
Retinol biosynthesis	ADH1A	alcohol dehydrogenase 1A (class I), alpha polypeptide	2.695	0.00158	0.951	0.265	-2.06	0.00424
	AKR1B10	aldo-keto reductase family 1 member B10	-0.087	0.922	1.633	0.015	2.777	3.41e-05
	AKR1C4	aldo-keto reductase family 1 member C4	1.088	0.18	2.704	0.000857	2.497	0.00209
	ALDH1A2	aldehyde dehydrogenase 1 family member A2	-0.774	0.0332	-0.815	0.0251	-1.71	2.64e-06
	ALDH1A3	aldehyde dehydrogenase 1 family member A3	-0.377	0.12	-0.73	0.00263	-1.377	1.4e-08
	BMP2	bone morphogenetic protein 2	0.019	0.96	-0.745	0.0479	-1.522	5.64e-05
	NT5C1B	5'-nucleotidase, cytosolic IB	-0.413	0.0201	-0.655	0.000251	-0.857	2e-06
	RBP1	retinol binding protein 1	-0.236	0.505	-0.366	0.304	-1.106	0.00208
	RBP7	retinol binding protein 7	0.59	0.0157	0.776	0.00152	1.018	3.22e-05
	RDH10	retinol dehydrogenase 10	-0.228	0.162	-0.285	0.0825	-0.674	4.58e-05

## Sheet: Table-S6
Synergistic regulation of gene expression by T and WSD. Genes highlighted in grey are significantly regulated by T+WSD, adjusted p<0.1.
Downregulated genes
Gene name	Base mean expression	"T+WSD" vs C Log2FoldChange	"T+WSD" vs C Adjusted p-value	T vs C Log2FoldChange	T vs C Adjusted p-value	"T+WSD" vs WSD Log2FoldChange	"T+WSD" vs WSD Adjusted p-value	Gene ID	Source	Gene type	Gene description
PHB2	912.883	-0.584484	0.0547978	-0.0144606	0.983968	-0.598945	0.000554561	ENSMMUG00000010205	NCBI gene	protein_coding
DDT	931.768	-1.07484	0.0890821	-0.0300272	0.983343	-1.10487	0.00193987	ENSMMUG00000004552	NCBI gene	protein_coding
CCT8	2695.43	-0.368886	0.0931251	-0.0198696	0.965635	-0.388756	0.00164075	ENSMMUG00000003023	NCBI gene	protein_coding	T-complex protein 1 subunit theta [Source:RefSeq peptide;Acc:NP_001248430]
PFKL	2956.12	-0.642337	0.111076	-0.0340473	0.967965	-0.676384	0.00278775	ENSMMUG00000004173	HGNC Symbol	protein_coding	phosphofructokinase, liver type [Source:HGNC Symbol;Acc:HGNC:8876]
MPC1	532.645	-1.46402	0.111076	-0.0710856	0.971815	-1.53511	0.00285817	ENSMMUG00000011739	NCBI gene	protein_coding	mitochondrial pyruvate carrier 1 [Source:HGNC Symbol;Acc:HGNC:21606]
ROGDI	560.468	-0.521732	0.112044	-0.0542168	0.918952	-0.575949	0.00175019	ENSMMUG00000017946	NCBI gene	protein_coding	rogdi homolog [Source:HGNC Symbol;Acc:HGNC:29478]
MIF	1328.35	-1.14011	0.126401	-0.0677928	0.964774	-1.2079	0.00362945	ENSMMUG00000009106	UniProtKB Gene Name	protein_coding	Macrophage migration inhibitory factor [Source:UniProtKB/Swiss-Prot;Acc:Q6DN04]
PFKM	1220.62	-0.451909	0.140503	-0.0131699	0.984204	-0.465079	0.00716129	ENSMMUG00000002045	HGNC Symbol	protein_coding	phosphofructokinase, muscle [Source:HGNC Symbol;Acc:HGNC:8877]
	50.5421	-0.844658	0.141759	-0.0284803	NA	-0.873138	0.00747868	ENSMMUG00000032145		protein_coding
MRPS2	270.398	-0.615701	0.147034	-0.00659094	0.99428	-0.622292	0.00982729	ENSMMUG00000021597	HGNC Symbol	protein_coding	mitochondrial ribosomal protein S2 [Source:HGNC Symbol;Acc:HGNC:14495]
PMPCB	1598.46	-0.30173	0.15075	-0.0368763	0.914287	-0.338606	0.00372332	ENSMMUG00000003429	HGNC Symbol	protein_coding	peptidase, mitochondrial processing beta subunit [Source:HGNC Symbol;Acc:HGNC:9119]
NSDHL	2123.39	-0.982477	0.162247	-0.00407332	0.997022	-0.98655	0.0117952	ENSMMUG00000013176	NCBI gene	protein_coding	NAD(P) dependent steroid dehydrogenase-like [Source:HGNC Symbol;Acc:HGNC:13398]
BOP1	638.32	-0.451217	0.162247	-0.0558642	0.914887	-0.507081	0.00455263	ENSMMUG00000014724	HGNC Symbol	protein_coding	block of proliferation 1 [Source:HGNC Symbol;Acc:HGNC:15519]
WDR5	745.501	-0.256539	0.162572	-0.0221887	0.943541	-0.278727	0.00716129	ENSMMUG00000014159	HGNC Symbol	protein_coding	WD repeat domain 5 [Source:HGNC Symbol;Acc:HGNC:12757]
PDHB	1892.75	-0.620782	0.163862	-0.138424	0.820046	-0.759206	0.00154504	ENSMMUG00000015672	NCBI gene	protein_coding	pyruvate dehydrogenase E1 beta subunit [Source:HGNC Symbol;Acc:HGNC:8808]
	4763.57	-0.400462	0.164913	-0.0285215	0.959387	-0.428983	0.00716129	ENSMMUG00000029267		protein_coding
FARS2	490.681	-0.335552	0.165364	-0.00176374	0.997022	-0.337316	0.0143176	ENSMMUG00000016352	HGNC Symbol	protein_coding	phenylalanyl-tRNA synthetase 2, mitochondrial [Source:HGNC Symbol;Acc:HGNC:21062]
PTCD3	1275.03	-0.528635	0.169508	-0.0208282	0.978449	-0.549463	0.0100941	ENSMMUG00000015820	HGNC Symbol	protein_coding	pentatricopeptide repeat domain 3 [Source:HGNC Symbol;Acc:HGNC:24717]
CA2	30.308	-2.5016	0.17215	-0.0387749	NA	-2.54038	0.0132823	ENSMMUG00000014891	NCBI gene	protein_coding	carbonic anhydrase 2 [Source:HGNC Symbol;Acc:HGNC:1373]
GNB2	2172.58	-0.253532	0.173383	-0.00293808	0.99428	-0.25647	0.0142327	ENSMMUG00000004080	HGNC Symbol	protein_coding	G protein subunit beta 2 [Source:HGNC Symbol;Acc:HGNC:4398]
	9.66498	-5.30591	0.17671	-1.93575	NA	-7.24168	0.000671905	ENSMMUG00000045920		lincRNA
CCT6A	1931.67	-0.36265	0.179195	-0.0233213	0.965635	-0.385971	0.00949726	ENSMMUG00000015272	HGNC Symbol	protein_coding	chaperonin containing TCP1 subunit 6A [Source:HGNC Symbol;Acc:HGNC:1620]
COPS3	645.784	-0.33887	0.191033	-0.0154365	0.974863	-0.354307	0.0141659	ENSMMUG00000021091	HGNC Symbol	protein_coding	COP9 signalosome subunit 3 [Source:HGNC Symbol;Acc:HGNC:2239]
PSMD6	861.203	-0.295952	0.191229	-0.0442654	0.900012	-0.340218	0.00607462	ENSMMUG00000001509	NCBI gene	protein_coding	proteasome 26S subunit, non-ATPase 6 [Source:HGNC Symbol;Acc:HGNC:9564]
SDHAF2	554.887	-0.278285	0.196829	-0.034733	0.915994	-0.313018	0.00815839	ENSMMUG00000015281	NCBI gene	protein_coding
CNBP	2379.09	-0.283256	0.201423	-0.00653459	0.988925	-0.289791	0.0184912	ENSMMUG00000011585	HGNC Symbol	protein_coding	CCHC-type zinc finger nucleic acid binding protein [Source:HGNC Symbol;Acc:HGNC:13164]
INSIG1	1583.08	-1.33112	0.204208	-0.383617	0.778607	-1.71474	0.00182524	ENSMMUG00000047977	HGNC Symbol	protein_coding	insulin induced gene 1 [Source:HGNC Symbol;Acc:HGNC:6083]
MTX1	483.452	-0.393361	0.215292	-0.0093468	0.988908	-0.402708	0.0224851	ENSMMUG00000008506	HGNC Symbol	protein_coding	metaxin 1 [Source:HGNC Symbol;Acc:HGNC:7504]
PHB	1196.42	-0.494791	0.215412	-0.00252842	0.997022	-0.497319	0.0238944	ENSMMUG00000000156	NCBI gene	protein_coding	prohibitin [Source:RefSeq peptide;Acc:NP_001253252]
MMAB	245.511	-0.426849	0.218422	-0.0243266	0.972864	-0.451175	0.0193526	ENSMMUG00000011665	HGNC Symbol	protein_coding	methylmalonic aciduria (cobalamin deficiency) cblB type [Source:HGNC Symbol;Acc:HGNC:19331]
MRPL46	461.91	-0.415948	0.219901	-0.0209975	0.973392	-0.436945	0.0187382	ENSMMUG00000013658	HGNC Symbol	protein_coding	mitochondrial ribosomal protein L46 [Source:HGNC Symbol;Acc:HGNC:1192]
NSG1	407.233	-0.901082	0.219901	-0.414757	0.581636	-1.31584	0.000469276	ENSMMUG00000020203	NCBI gene	protein_coding	neuronal vesicle trafficking associated 1 [Source:HGNC Symbol;Acc:HGNC:18790]
BUD31	330.463	-0.37969	0.223827	-0.0214641	0.973113	-0.401154	0.0201913	ENSMMUG00000000427	NCBI gene	protein_coding	protein BUD31 homolog [Source:RefSeq peptide;Acc:NP_001181455]
SLC25A10	1118.13	-0.914366	0.224007	-0.144135	0.900603	-1.0585	0.00795269	ENSMMUG00000004457	NCBI gene	protein_coding	mitochondrial dicarboxylate carrier [Source:RefSeq peptide;Acc:NP_001253948]
	152.442	-0.561012	0.235906	-0.0719408	NA	-0.632953	0.0136674	ENSMMUG00000015247		protein_coding
PNPLA3	253.492	-1.6818	0.236819	-0.240817	0.913108	-1.92262	0.010981	ENSMMUG00000016698	HGNC Symbol	protein_coding	patatin like phospholipase domain containing 3 [Source:HGNC Symbol;Acc:HGNC:18590]
ASIC2	27.58	-1.59987	0.24024	-0.0279096	NA	-1.62778	0.0434146	ENSMMUG00000011413	NCBI gene	protein_coding
DYRK3	132.088	-0.85146	0.24024	-0.00490241	NA	-0.856362	0.0357921	ENSMMUG00000023566	HGNC Symbol	protein_coding	dual specificity tyrosine phosphorylation regulated kinase 3 [Source:HGNC Symbol;Acc:HGNC:3094]
NNAT	238.887	-1.67688	0.241528	-0.351127	NA	-2.028	0.00776181	ENSMMUG00000019174	HGNC Symbol	protein_coding	neuronatin [Source:HGNC Symbol;Acc:HGNC:7860]
BDKRB1	70.56	-1.61643	0.242191	-0.275901	NA	-1.89234	0.0112404	ENSMMUG00000029215	HGNC Symbol	protein_coding	bradykinin receptor B1 [Source:HGNC Symbol;Acc:HGNC:1029]
CCT3	2721.03	-0.306363	0.242791	-0.104542	0.735377	-0.410905	0.00259585	ENSMMUG00000019034	HGNC Symbol	protein_coding	chaperonin containing TCP1 subunit 3 [Source:HGNC Symbol;Acc:HGNC:1616]
FASN	138126	-1.74858	0.264213	-0.449125	0.826851	-2.19771	0.00716129	ENSMMUG00000012811	HGNC Symbol	protein_coding	fatty acid synthase [Source:HGNC Symbol;Acc:HGNC:3594]
PUF60	1463.71	-0.236873	0.264896	-0.0648578	0.809613	-0.301731	0.0070616	ENSMMUG00000013558	HGNC Symbol	protein_coding	poly(U) binding splicing factor 60 [Source:HGNC Symbol;Acc:HGNC:17042]
PSMB4	2201.36	-0.388837	0.265988	-0.0384844	0.948137	-0.427322	0.0230266	ENSMMUG00000020924	NCBI gene	protein_coding	proteasome subunit beta 4 [Source:HGNC Symbol;Acc:HGNC:9541]
MRPL47	339.677	-0.336223	0.270271	-0.167104	0.581085	-0.503327	0.00116451	ENSMMUG00000009744	NCBI gene	protein_coding	mitochondrial ribosomal protein L47 [Source:HGNC Symbol;Acc:HGNC:16652]
CFAP20	390.876	-0.588754	0.275721	-0.0355221	0.973215	-0.624276	0.0335045	ENSMMUG00000015891	NCBI gene	protein_coding	cilia and flagella associated protein 20 [Source:HGNC Symbol;Acc:HGNC:29523]
NRG4	54.0516	-1.0309	0.275721	-0.183954	NA	-1.21485	0.0148594	ENSMMUG00000020882	HGNC Symbol	protein_coding	neuregulin 4 [Source:HGNC Symbol;Acc:HGNC:29862]
PCSK4	13.6959	-2.00619	0.276742	-0.467374	NA	-2.47357	0.0106085	ENSMMUG00000003056	HGNC Symbol	protein_coding	proprotein convertase subtilisin/kexin type 4 [Source:HGNC Symbol;Acc:HGNC:8746]
	3063.28	-1.44334	0.276742	-0.212682	0.914887	-1.65602	0.0185617	ENSMMUG00000018653		protein_coding
ABHD11	316.35	-0.376697	0.279664	-0.000539698	0.999039	-0.377237	0.0497772	ENSMMUG00000014557	HGNC Symbol	protein_coding	abhydrolase domain containing 11 [Source:HGNC Symbol;Acc:HGNC:16407]
TMX2	551.374	-0.403796	0.280661	-0.00650397	0.99428	-0.4103	0.0436801	ENSMMUG00000040741	NCBI gene	protein_coding	thioredoxin related transmembrane protein 2 [Source:HGNC Symbol;Acc:HGNC:30739]
UBR7	924.045	-0.235961	0.281114	-0.00693837	0.986371	-0.2429	0.0434955	ENSMMUG00000004025	NCBI gene	protein_coding	transmembrane protein 251 [Source:RefSeq peptide;Acc:NP_001180781]
MRPS22	454.682	-0.585916	0.283645	-0.0198769	0.98501	-0.605793	0.0411384	ENSMMUG00000003048	HGNC Symbol	protein_coding	mitochondrial ribosomal protein S22 [Source:HGNC Symbol;Acc:HGNC:14508]
	1458.55	-0.824746	0.284345	-0.127445	0.913108	-0.952191	0.0194262	ENSMMUG00000000454		protein_coding
SLIRP	600.272	-0.369981	0.285358	-0.100894	0.816923	-0.470875	0.0089971	ENSMMUG00000029256	HGNC Symbol	protein_coding	SRA stem-loop interacting RNA binding protein [Source:HGNC Symbol;Acc:HGNC:20495]
PCYT2	1117.74	-0.872507	0.285951	-0.24241	0.816174	-1.11492	0.00815839	ENSMMUG00000012889	HGNC Symbol	protein_coding	phosphate cytidylyltransferase 2, ethanolamine [Source:HGNC Symbol;Acc:HGNC:8756]
LDLR	702.411	-1.06074	0.288125	-0.155079	0.915994	-1.21582	0.021827	ENSMMUG00000003611	NCBI gene	protein_coding	low-density lipoprotein receptor precursor [Source:RefSeq peptide;Acc:NP_001028078]
MTPAP	579.448	-0.337746	0.292171	-0.0163226	0.978449	-0.354069	0.0418729	ENSMMUG00000003001	HGNC Symbol	protein_coding	mitochondrial poly(A) polymerase [Source:HGNC Symbol;Acc:HGNC:25532]
FASTKD2	766.715	-0.32993	0.293597	-0.0226531	0.969745	-0.352583	0.037993	ENSMMUG00000017735	HGNC Symbol	protein_coding	FAST kinase domains 2 [Source:HGNC Symbol;Acc:HGNC:29160]
PDLIM3	1196.93	-1.00039	0.29571	-0.169497	0.90615	-1.16989	0.0199631	ENSMMUG00000015407	NCBI gene	protein_coding	PDZ and LIM domain 3 [Source:HGNC Symbol;Acc:HGNC:20767]
KRT8	1864.46	-1.60816	0.301864	-0.419597	0.834736	-2.02776	0.010981	ENSMMUG00000002163	NCBI gene	protein_coding	keratin 8 [Source:HGNC Symbol;Acc:HGNC:6446]
CCT4	2393.33	-0.302678	0.303984	-0.0872912	0.811077	-0.389969	0.00975132	ENSMMUG00000013973	HGNC Symbol	protein_coding	chaperonin containing TCP1 subunit 4 [Source:HGNC Symbol;Acc:HGNC:1617]
ARC	102.35	-1.81115	0.304125	-0.307434	NA	-2.11859	0.0243681	ENSMMUG00000018519	HGNC Symbol	protein_coding	activity regulated cytoskeleton associated protein [Source:HGNC Symbol;Acc:HGNC:648]
MRFAP1	2024.1	-0.186185	0.30792	-0.0347932	0.895373	-0.220978	0.0206703	ENSMMUG00000021695	NCBI gene	protein_coding	Morf4 family associated protein 1 [Source:HGNC Symbol;Acc:HGNC:24549]
PDK1	318.784	-0.602373	0.308125	-0.0610239	0.951542	-0.663397	0.034738	ENSMMUG00000022553	HGNC Symbol	protein_coding	pyruvate dehydrogenase kinase 1 [Source:HGNC Symbol;Acc:HGNC:8809]
MCCC2	691.74	-0.547242	0.308263	-0.11298	0.878657	-0.660221	0.0183045	ENSMMUG00000015175	HGNC Symbol	protein_coding	methylcrotonoyl-CoA carboxylase 2 [Source:HGNC Symbol;Acc:HGNC:6937]
NDOR1	218.575	-0.471707	0.308711	-0.0872077	NA	-0.558915	0.0218236	ENSMMUG00000018107	HGNC Symbol	protein_coding	NADPH dependent diflavin oxidoreductase 1 [Source:HGNC Symbol;Acc:HGNC:29838]
	1898.35	-0.354962	0.309601	-0.0826364	0.861022	-0.437599	0.0151925	ENSMMUG00000016894		protein_coding
	761.639	-0.378352	0.312511	-0.0443771	0.940284	-0.422729	0.0328461	ENSMMUG00000016306		protein_coding
PSMD13	1449.36	-0.292606	0.314579	-0.0635853	0.874809	-0.356191	0.0183045	ENSMMUG00000011511	HGNC Symbol	protein_coding	proteasome 26S subunit, non-ATPase 13 [Source:HGNC Symbol;Acc:HGNC:9558]
JUNB	543.738	-1.219	0.314662	-0.0365585	0.987281	-1.25556	0.0509486	ENSMMUG00000005688	NCBI gene	protein_coding	JunB proto-oncogene, AP-1 transcription factor subunit [Source:HGNC Symbol;Acc:HGNC:6205]
ATP5MC1	504.882	-0.688892	0.314662	-0.01049	0.99428	-0.699382	0.0553833	ENSMMUG00000013395	NCBI gene	protein_coding
PSMB1	1244.59	-0.337143	0.314662	-0.00159491	0.997022	-0.338738	0.0593165	ENSMMUG00000019919	NCBI gene	protein_coding	proteasome subunit beta type-1 [Source:RefSeq peptide;Acc:NP_001247565]
MVD	118.979	-0.897756	0.314899	-0.168435	NA	-1.06619	0.0236213	ENSMMUG00000014326	HGNC Symbol	protein_coding	mevalonate diphosphate decarboxylase [Source:HGNC Symbol;Acc:HGNC:7529]
PPIA	2178.42	-0.336061	0.316542	-0.0464499	0.927384	-0.382511	0.0299677	ENSMMUG00000016638	UniProtKB Gene Name	protein_coding	Peptidyl-prolyl cis-trans isomerase A Peptidyl-prolyl cis-trans isomerase A, N-terminally processed [Source:UniProtKB/Swiss-Prot;Acc:P62940]
IARS	2845.34	-0.310619	0.31855	-0.0557625	0.902269	-0.366382	0.0238944	ENSMMUG00000004628	HGNC Symbol	protein_coding	isoleucyl-tRNA synthetase [Source:HGNC Symbol;Acc:HGNC:5330]
DHRS11	567.408	-1.17229	0.321867	-0.22139	0.897954	-1.39368	0.0234042	ENSMMUG00000000620	NCBI gene	protein_coding	dehydrogenase/reductase 11 [Source:HGNC Symbol;Acc:HGNC:28639]
RPL6	3667.79	-0.300271	0.321867	-0.0518803	0.907177	-0.352151	0.0256674	ENSMMUG00000007433	NCBI gene	protein_coding
SLC20A1	854.124	-0.873502	0.323206	-0.14428	0.912523	-1.01778	0.0278666	ENSMMUG00000004574	NCBI gene	protein_coding	sodium-dependent phosphate transporter 1 [Source:RefSeq peptide;Acc:NP_001180783]
SLC25A1	2549.76	-1.14951	0.323206	-0.531979	0.671363	-1.68149	0.00372796	ENSMMUG00000005431	NCBI gene	protein_coding	tricarboxylate transport protein, mitochondrial [Source:RefSeq peptide;Acc:NP_001253635]
OCIAD1	1076.32	-0.257359	0.323206	-0.0173239	0.973112	-0.274682	0.0477907	ENSMMUG00000014868	HGNC Symbol	protein_coding	OCIA domain containing 1 [Source:HGNC Symbol;Acc:HGNC:16074]
	250.248	-0.416297	0.323206	-0.0408525	0.954168	-0.45715	0.0432022	ENSMMUG00000016044		protein_coding
CPSF2	1241.01	-0.191019	0.323807	-0.0110213	0.974199	-0.202041	0.0509486	ENSMMUG00000000699	NCBI gene	protein_coding	cleavage and polyadenylation specific factor 2 [Source:HGNC Symbol;Acc:HGNC:2325]
DLAT	1667.35	-0.730258	0.324164	-0.112029	0.915994	-0.842287	0.0302833	ENSMMUG00000017568	NCBI gene	protein_coding	dihydrolipoyllysine-residue acetyltransferase component of pyruvate dehydrogenase complex, mitochondrial [Source:RefSeq peptide;Acc:NP_001244504]
HAS1	57.9961	-1.57089	0.324171	-0.177966	NA	-1.74885	0.0397085	ENSMMUG00000013050	HGNC Symbol	protein_coding	hyaluronan synthase 1 [Source:HGNC Symbol;Acc:HGNC:4818]
GLRX3	770.575	-0.303253	0.324235	-0.0188087	0.973215	-0.322062	0.0501271	ENSMMUG00000018429	HGNC Symbol	protein_coding	glutaredoxin 3 [Source:HGNC Symbol;Acc:HGNC:15987]
	4.14985	-1.85825	0.32633	-0.0533533	NA	-1.9116	0.078059	ENSMMUG00000016538		protein_coding
SLC2A5	1212.1	-1.53551	0.328715	-0.757502	0.646681	-2.29301	0.00330048	ENSMMUG00000016307	HGNC Symbol	protein_coding	solute carrier family 2 member 5 [Source:HGNC Symbol;Acc:HGNC:11010]
CSNK1A1	4942.28	-0.221237	0.328845	-0.0110815	0.979181	-0.232319	0.0539943	ENSMMUG00000001758	NCBI gene	protein_coding	casein kinase I isoform alpha [Source:RefSeq peptide;Acc:NP_001248164]
WNT3	101.483	-1.00409	0.330034	-0.15062	NA	-1.15471	0.0365863	ENSMMUG00000020809	HGNC Symbol	protein_coding	Wnt family member 3 [Source:HGNC Symbol;Acc:HGNC:12782]
MISP	49.8156	-1.78167	0.330827	-0.227454	NA	-2.00912	0.0432022	ENSMMUG00000022878	HGNC Symbol	protein_coding	mitotic spindle positioning [Source:HGNC Symbol;Acc:HGNC:27000]
ELP5	457.448	-0.337659	0.334455	-0.0600402	0.906766	-0.397699	0.0310376	ENSMMUG00000010549	HGNC Symbol	protein_coding	elongator acetyltransferase complex subunit 5 [Source:HGNC Symbol;Acc:HGNC:30617]
LYPLA1	1133.51	-0.415758	0.335455	-0.137292	0.799817	-0.55305	0.011275	ENSMMUG00000013157	NCBI gene	protein_coding
PFDN6	267.357	-0.412812	0.336892	-0.113264	0.834412	-0.526076	0.0186482	ENSMMUG00000003871	NCBI gene	protein_coding	prefoldin subunit 6 [Source:RefSeq peptide;Acc:NP_001181794]
PSMD7	1009.02	-0.249174	0.338376	-0.0217296	0.96185	-0.270903	0.0493413	ENSMMUG00000042739	NCBI gene	protein_coding	proteasome 26S subunit, non-ATPase 7 [Source:HGNC Symbol;Acc:HGNC:9565]
RUVBL2	458.486	-0.297058	0.338974	-0.0700652	0.865758	-0.367123	0.0247864	ENSMMUG00000003915	NCBI gene	protein_coding	RuvB like AAA ATPase 2 [Source:HGNC Symbol;Acc:HGNC:10475]
	10.9562	-3.09899	0.344307	-0.433555	NA	-3.53255	0.0516651	ENSMMUG00000030326		protein_coding
IAH1	577.446	-0.295322	0.348866	-0.135676	0.680821	-0.430998	0.00637881	ENSMMUG00000018045	NCBI gene	protein_coding	isoamyl acetate hydrolyzing esterase 1 (putative) [Source:HGNC Symbol;Acc:HGNC:27696]
	441.928	-0.477114	0.349871	-0.057339	0.943486	-0.534453	0.0441012	ENSMMUG00000010011		protein_coding
KLK11	181.94	-1.32166	0.350886	-0.556315	NA	-1.87798	0.00819461	ENSMMUG00000043963	HGNC Symbol	protein_coding	kallikrein related peptidase 11 [Source:HGNC Symbol;Acc:HGNC:6359]
TTI2	332.915	-0.248389	0.352158	-0.0282707	0.946014	-0.276659	0.0480406	ENSMMUG00000010246	NCBI gene	protein_coding	TELO2-interacting protein 2 [Source:RefSeq peptide;Acc:NP_001180731]
NCAPH2	669.238	-0.30567	0.354454	-0.0275478	0.961007	-0.333218	0.055524	ENSMMUG00000001763	HGNC Symbol	protein_coding	non-SMC condensin II complex subunit H2 [Source:HGNC Symbol;Acc:HGNC:25071]
YJEFN3	835.275	-0.522914	0.354454	-0.0323992	0.973584	-0.555313	0.0602655	ENSMMUG00000011351	HGNC Symbol	protein_coding	YjeF N-terminal domain containing 3 [Source:HGNC Symbol;Acc:HGNC:24785]
	62.9958	-0.611381	0.359975	-0.214385	NA	-0.825766	0.0143176	ENSMMUG00000029181		protein_coding
FAM84A	110.138	-0.969487	0.360268	-0.145307	NA	-1.11479	0.0432022	ENSMMUG00000004215	NCBI gene	protein_coding	family with sequence similarity 84 member A [Source:HGNC Symbol;Acc:HGNC:20743]
COPZ1	950.947	-0.28897	0.360268	-0.0519703	0.908791	-0.340941	0.0381143	ENSMMUG00000005182	HGNC Symbol	protein_coding	coatomer protein complex subunit zeta 1 [Source:HGNC Symbol;Acc:HGNC:2243]
IMPDH2	1498.64	-0.375524	0.360268	-0.00242656	0.997022	-0.37795	0.0816784	ENSMMUG00000005656	HGNC Symbol	protein_coding	inosine monophosphate dehydrogenase 2 [Source:HGNC Symbol;Acc:HGNC:6053]
	238.355	-0.740885	0.360268	-0.0158322	NA	-0.756717	0.0800616	ENSMMUG00000010647		protein_coding
	1175.22	-0.438211	0.360268	-0.108629	0.86555	-0.54684	0.0250523	ENSMMUG00000016665		protein_coding
TADA3	1023.6	-0.15391	0.360801	-0.0174179	0.946747	-0.171328	0.0545807	ENSMMUG00000006114	NCBI gene	protein_coding	transcriptional adaptor 3 [Source:HGNC Symbol;Acc:HGNC:19422]
EZR	6012.17	-0.970454	0.361294	-0.51631	0.630743	-1.48676	0.00425849	ENSMMUG00000019457	HGNC Symbol	protein_coding	ezrin [Source:HGNC Symbol;Acc:HGNC:12691]
MRPL3	874.002	-0.304569	0.362454	-0.00792322	0.991167	-0.312492	0.0778602	ENSMMUG00000000220	HGNC Symbol	protein_coding	mitochondrial ribosomal protein L3 [Source:HGNC Symbol;Acc:HGNC:10379]
ZFYVE21	866.19	-0.17315	0.364739	-0.069523	0.735377	-0.242673	0.0124544	ENSMMUG00000018121	HGNC Symbol	protein_coding	zinc finger FYVE-type containing 21 [Source:HGNC Symbol;Acc:HGNC:20760]
TTC25	28.559	-1.26816	0.369566	-0.251594	NA	-1.51975	0.0377671	ENSMMUG00000021753	HGNC Symbol	protein_coding	tetratricopeptide repeat domain 25 [Source:HGNC Symbol;Acc:HGNC:25280]
UNC5D	40.956	-2.23298	0.36957	-0.956914	NA	-3.1899	0.0119289	ENSMMUG00000010638	HGNC Symbol	protein_coding	unc-5 netrin receptor D [Source:HGNC Symbol;Acc:HGNC:18634]
ELK1	343.768	-0.349707	0.36957	-0.0443143	0.940284	-0.394021	0.0541253	ENSMMUG00000019420	NCBI gene	protein_coding
SMIM4	166.468	-0.52729	0.369707	-0.0248891	NA	-0.552179	0.0743772	ENSMMUG00000031837	HGNC Symbol	protein_coding	small integral membrane protein 4 [Source:HGNC Symbol;Acc:HGNC:37257]
MDH1	4292.11	-0.578269	0.370654	-0.0360493	0.974078	-0.614318	0.0680991	ENSMMUG00000006163	HGNC Symbol	protein_coding	malate dehydrogenase 1 [Source:HGNC Symbol;Acc:HGNC:6970]
TXNL4A	512.541	-0.244063	0.371817	-0.0130542	0.978466	-0.257117	0.074351	ENSMMUG00000001613	NCBI gene	protein_coding	thioredoxin like 4A [Source:HGNC Symbol;Acc:HGNC:30551]
	28.23	-2.66405	0.37439	-0.357883	NA	-3.02194	0.0590597	ENSMMUG00000043574		protein_coding
ATP1B1	593.137	-0.902111	0.378206	-0.077704	0.965952	-0.979815	0.0649036	ENSMMUG00000021078	NCBI gene	protein_coding	ATPase Na+/K+ transporting subunit beta 1 [Source:HGNC Symbol;Acc:HGNC:804]
EIF2S1	673.245	-0.283175	0.380666	-0.0516602	0.91108	-0.334835	0.0432022	ENSMMUG00000021419	NCBI gene	protein_coding	eukaryotic translation initiation factor 2 subunit alpha [Source:HGNC Symbol;Acc:HGNC:3265]
	9.22186	-3.89837	0.380666	-0.879941	NA	-4.77832	0.0510585	ENSMMUG00000045602		lincRNA
PHYHD1	316.415	-1.23191	0.380842	-0.0804171	0.973392	-1.31233	0.0723974	ENSMMUG00000032026	HGNC Symbol	protein_coding	phytanoyl-CoA dioxygenase domain containing 1 [Source:HGNC Symbol;Acc:HGNC:23396]
PHYH	496.798	-0.358321	0.388161	-0.0973937	0.853186	-0.455715	0.0304355	ENSMMUG00000023798	NCBI gene	protein_coding	phytanoyl-CoA dioxygenase, peroxisomal [Source:RefSeq peptide;Acc:NP_001182418]
ZSCAN12	304.056	-0.367238	0.388703	-0.0746112	0.897954	-0.441849	0.0438332	ENSMMUG00000011675	HGNC Symbol	protein_coding	zinc finger and SCAN domain containing 12 [Source:HGNC Symbol;Acc:HGNC:13172]
PSMA1	1418.67	-0.283063	0.389711	-0.0611664	0.892859	-0.34423	0.0389502	ENSMMUG00000016446	NCBI gene	protein_coding	proteasome subunit alpha 1 [Source:HGNC Symbol;Acc:HGNC:9530]
RPN1	4620.44	-0.187442	0.39083	-0.0242351	0.942659	-0.211677	0.0579083	ENSMMUG00000018321	NCBI gene	protein_coding	ribophorin I [Source:HGNC Symbol;Acc:HGNC:10381]
SOCS3	297.96	-1.29277	0.39263	-0.523026	0.753701	-1.8158	0.0141047	ENSMMUG00000017522	NCBI gene	protein_coding	suppressor of cytokine signaling 3 [Source:RefSeq peptide;Acc:NP_001181255]
TERB2	4.85895	-2.18227	0.39263	-0.310922	NA	-2.4932	0.0743772	ENSMMUG00000048561	NCBI gene	protein_coding	telomere repeat binding bouquet formation protein 2 [Source:HGNC Symbol;Acc:HGNC:28520]
	1.6897	-2.91129	0.393373	-0.894688	NA	-3.80598	NA	ENSMMUG00000017288		protein_coding
PSMC2	1338.89	-0.254736	0.393383	-0.0244133	0.961007	-0.279149	0.0690571	ENSMMUG00000003432	HGNC Symbol	protein_coding	proteasome 26S subunit, ATPase 2 [Source:HGNC Symbol;Acc:HGNC:9548]
	1015.8	-1.45646	0.394629	-0.808971	0.630743	-2.26543	0.00588885	ENSMMUG00000031911		protein_coding
RABL2B	160.192	-0.293065	0.394865	-0.00763537	NA	-0.3007	0.0985214	ENSMMUG00000022914	NCBI gene	protein_coding
CYP51A1	645.143	-0.522819	0.394865	-0.11018	0.897649	-0.632999	0.0414523	ENSMMUG00000038190	HGNC Symbol	protein_coding	cytochrome P450 family 51 subfamily A member 1 [Source:HGNC Symbol;Acc:HGNC:2649]
MRPS14	434.846	-0.394849	0.396173	-0.0505749	0.943486	-0.445424	0.0609796	ENSMMUG00000001573	HGNC Symbol	protein_coding	mitochondrial ribosomal protein S14 [Source:HGNC Symbol;Acc:HGNC:14049]
FOSL2	2356.72	-1.13691	0.396173	-0.302924	0.860667	-1.43984	0.0316507	ENSMMUG00000014464	NCBI gene	protein_coding	FOS like 2, AP-1 transcription factor subunit [Source:HGNC Symbol;Acc:HGNC:3798]
NDUFAF4	265.062	-0.464772	0.396173	-0.167193	0.797682	-0.631965	0.0202433	ENSMMUG00000018843	NCBI gene	protein_coding	NADH:ubiquinone oxidoreductase complex assembly factor 4 [Source:HGNC Symbol;Acc:HGNC:21034]
DMAC1	649.637	-0.427729	0.396668	-0.0658215	0.927863	-0.49355	0.0541436	ENSMMUG00000048472	HGNC Symbol	protein_coding	distal membrane arm assembly complex 1 [Source:HGNC Symbol;Acc:HGNC:30536]
	389.969	-0.385824	0.396783	-0.0029736	0.997022	-0.388798	0.102729	ENSMMUG00000005855		protein_coding
CYHR1	458.838	-0.142198	0.397459	-0.0258946	0.911591	-0.168092	0.0527031	ENSMMUG00000002659	HGNC Symbol	protein_coding	cysteine and histidine rich 1 [Source:HGNC Symbol;Acc:HGNC:17806]
TCP1	2117.85	-0.275884	0.399128	-0.0648182	0.880683	-0.340703	0.0387918	ENSMMUG00000012846	NCBI gene	protein_coding
TARS	1508.02	-0.204681	0.399128	-0.00766482	0.985666	-0.212346	0.0927379	ENSMMUG00000016224	HGNC Symbol	protein_coding	threonyl-tRNA synthetase [Source:HGNC Symbol;Acc:HGNC:11572]
SQLE	243.393	-0.989626	0.399709	-0.157531	NA	-1.14716	0.0545807	ENSMMUG00000003535	HGNC Symbol	protein_coding	squalene epoxidase [Source:HGNC Symbol;Acc:HGNC:11279]
TMEM151A	12.8215	-1.74682	0.401122	-0.332591	NA	-2.07942	0.0594866	ENSMMUG00000006955	HGNC Symbol	protein_coding	transmembrane protein 151A [Source:HGNC Symbol;Acc:HGNC:28497]
NDUFB1	1053.13	-0.471682	0.402876	-0.0284224	0.977036	-0.500104	0.084529	ENSMMUG00000022428	HGNC Symbol	protein_coding	NADH:ubiquinone oxidoreductase subunit B1 [Source:HGNC Symbol;Acc:HGNC:7695]
	41.2273	-3.12294	0.404066	-0.728991	NA	-3.85194	0.0440847	ENSMMUG00000007341		protein_coding
TINF2	722.704	-0.386444	0.404066	-0.18995	0.686677	-0.576394	0.0099504	ENSMMUG00000029407	HGNC Symbol	protein_coding	TERF1 interacting nuclear factor 2 [Source:HGNC Symbol;Acc:HGNC:11824]
	930.828	-0.336311	0.405748	-0.177144	0.662648	-0.513455	0.00822307	ENSMMUG00000006965		protein_coding
ALDH16A1	461.623	-0.393924	0.406075	-0.0151216	0.985666	-0.409046	0.095472	ENSMMUG00000022117	HGNC Symbol	protein_coding	aldehyde dehydrogenase 16 family member A1 [Source:HGNC Symbol;Acc:HGNC:28114]
DNAJC8	382.964	-0.164917	0.408849	-0.0238397	0.932766	-0.188757	0.0698681	ENSMMUG00000017080	NCBI gene	protein_coding
	435.391	-0.851273	0.409592	-0.311633	0.799817	-1.16291	0.021827	ENSMMUG00000017115		protein_coding
ALDH3A2	2946.31	-0.201889	0.409762	-0.0548121	0.860667	-0.256701	0.0365863	ENSMMUG00000014130	HGNC Symbol	protein_coding	aldehyde dehydrogenase 3 family member A2 [Source:HGNC Symbol;Acc:HGNC:403]
NDUFA5	382.73	-0.398627	0.41069	-0.0297773	0.973215	-0.428405	0.0852487	ENSMMUG00000017321	NCBI gene	protein_coding	NADH dehydrogenase [Source:RefSeq peptide;Acc:NP_001185614]
ANAPC11	591.587	-0.292412	0.412433	-0.0304246	0.959007	-0.322837	0.0780841	ENSMMUG00000012887	NCBI gene	protein_coding	anaphase-promoting complex subunit 11 [Source:RefSeq peptide;Acc:NP_001252748]
	5523.47	-0.174622	0.412824	-0.035448	0.904645	-0.21007	0.0491169	ENSMMUG00000019378		protein_coding
SEC14L2	208.454	-0.444168	0.414334	-0.0940671	NA	-0.538236	0.0509088	ENSMMUG00000013404	HGNC Symbol	protein_coding	SEC14 like lipid binding 2 [Source:HGNC Symbol;Acc:HGNC:10699]
	765.76	-0.471254	0.414612	-0.0306404	0.974775	-0.501894	0.08926	ENSMMUG00000045582		protein_coding
ACOX2	451.692	-0.41966	0.415557	-0.0658852	0.929102	-0.485545	0.061766	ENSMMUG00000006229	HGNC Symbol	protein_coding	acyl-CoA oxidase 2 [Source:HGNC Symbol;Acc:HGNC:120]
GJA1	7540.26	-0.836926	0.417599	-0.200477	0.883915	-1.0374	0.0430766	ENSMMUG00000005225	NCBI gene	protein_coding	gap junction protein alpha 1 [Source:HGNC Symbol;Acc:HGNC:4274]
UFD1	481.109	-0.263265	0.419967	-0.125663	0.708075	-0.388928	0.0141047	ENSMMUG00000031106	NCBI gene	protein_coding	ubiquitin recognition factor in ER associated degradation 1 [Source:HGNC Symbol;Acc:HGNC:12520]
FAM103A1	199.156	-0.213008	0.419991	-0.0855332	NA	-0.298542	0.0256674	ENSMMUG00000045566	NCBI gene	protein_coding	family with sequence similarity 103 member A1 [Source:HGNC Symbol;Acc:HGNC:31022]
	613.383	-0.417522	0.420301	-0.0371561	0.966592	-0.454679	0.0857889	ENSMMUG00000048107		protein_coding
OLA1	701.864	-0.29092	0.420444	-0.0182979	0.976109	-0.309218	0.0954151	ENSMMUG00000007092	NCBI gene	protein_coding	obg-like ATPase 1 [Source:RefSeq peptide;Acc:NP_001253557]
KIAA1211	146.915	-1.15213	0.421083	-0.261774	NA	-1.41391	0.0467184	ENSMMUG00000016358	HGNC Symbol	protein_coding	KIAA1211 [Source:HGNC Symbol;Acc:HGNC:29219]
TFB2M	412.765	-0.374448	0.42161	-0.177702	0.715628	-0.55215	0.0140377	ENSMMUG00000022915	HGNC Symbol	protein_coding	transcription factor B2, mitochondrial [Source:HGNC Symbol;Acc:HGNC:18559]
EMC7	700.606	-0.231106	0.423002	-0.00782448	0.988651	-0.238931	0.107853	ENSMMUG00000000010	HGNC Symbol	protein_coding	ER membrane protein complex subunit 7 [Source:HGNC Symbol;Acc:HGNC:24301]
ABHD1	16.4761	-1.17642	0.424853	-0.111637	NA	-1.28806	0.0921328	ENSMMUG00000002388	HGNC Symbol	protein_coding	abhydrolase domain containing 1 [Source:HGNC Symbol;Acc:HGNC:17553]
ILF2	884.275	-0.235914	0.425439	-0.113617	0.708075	-0.349532	0.01446	ENSMMUG00000008149	NCBI gene	protein_coding	interleukin enhancer-binding factor 2 [Source:RefSeq peptide;Acc:NP_001253102]
	196.408	-0.265717	0.425673	-0.0250838	NA	-0.290801	0.0918507	ENSMMUG00000022990		protein_coding
ABT1	216.333	-0.292837	0.425809	-0.060298	NA	-0.353135	0.0591414	ENSMMUG00000006914	HGNC Symbol	protein_coding	activator of basal transcription 1 [Source:HGNC Symbol;Acc:HGNC:17369]
FAM69C	52.9229	-1.74379	0.426407	-0.255274	NA	-1.99906	0.0687819	ENSMMUG00000015702	HGNC Symbol	protein_coding	family with sequence similarity 69 member C [Source:HGNC Symbol;Acc:HGNC:31729]
PSMA3	623.085	-0.285276	0.427561	-0.13557	0.71605	-0.420846	0.0149909	ENSMMUG00000003509	NCBI gene	protein_coding	proteasome subunit alpha 3 [Source:HGNC Symbol;Acc:HGNC:9532]
POLR2B	2000.01	-0.169844	0.428633	-0.0327367	0.911591	-0.20258	0.0596749	ENSMMUG00000014008	NCBI gene	protein_coding	RNA polymerase II subunit B [Source:HGNC Symbol;Acc:HGNC:9188]
	16.9845	-1.67747	0.428633	-0.822706	NA	-2.50018	0.0237669	ENSMMUG00000042406		lincRNA
EHD1	1634.6	-0.31638	0.431551	-0.0145482	0.983986	-0.330929	0.107853	ENSMMUG00000003972	NCBI gene	protein_coding	EH domain-containing protein 1 [Source:RefSeq peptide;Acc:NP_001248124]
G6PD	1266.9	-0.764094	0.432993	-0.142833	0.914887	-0.906927	0.0601863	ENSMMUG00000017409	NCBI gene	protein_coding	glucose-6-phosphate 1-dehydrogenase [Source:RefSeq peptide;Acc:NP_001253399]
WDR82	664.99	-0.252584	0.433898	-0.0207715	0.970975	-0.273355	0.0988564	ENSMMUG00000008234	NCBI gene	protein_coding	WD repeat domain 82 [Source:HGNC Symbol;Acc:HGNC:28826]
HNRNPA0	428.303	-0.35055	0.434444	-0.0872406	0.878624	-0.43779	0.0502811	ENSMMUG00000011929	NCBI gene	pseudogene
CAPRIN1	3890.06	-0.158666	0.434444	-0.0244523	0.932766	-0.183119	0.0738734	ENSMMUG00000021643	HGNC Symbol	protein_coding	cell cycle associated protein 1 [Source:HGNC Symbol;Acc:HGNC:6743]
NUBP1	197.776	-0.253687	0.434875	-0.00845928	NA	-0.262146	0.123223	ENSMMUG00000020614	HGNC Symbol	protein_coding	nucleotide binding protein 1 [Source:HGNC Symbol;Acc:HGNC:8041]
	4.7807	-2.46576	0.437407	-0.480368	NA	-2.94613	0.0933872	ENSMMUG00000037465		protein_coding
ALOX15	9717.12	-1.03294	0.43826	-0.598815	0.642974	-1.63176	0.0089971	ENSMMUG00000030381	HGNC Symbol	protein_coding	arachidonate 15-lipoxygenase [Source:HGNC Symbol;Acc:HGNC:433]
HNRNPF	3033.66	-0.274772	0.439207	-0.0587529	0.903082	-0.333525	0.0574598	ENSMMUG00000020982	NCBI gene	protein_coding	heterogeneous nuclear ribonucleoprotein F [Source:HGNC Symbol;Acc:HGNC:5039]
DPP3	887.787	-0.248414	0.439207	-0.0907035	0.805463	-0.339117	0.0316507	ENSMMUG00000031207	HGNC Symbol	protein_coding	dipeptidyl peptidase 3 [Source:HGNC Symbol;Acc:HGNC:3008]
TMEM186	286.911	-0.299976	0.440565	-0.0748336	0.878624	-0.374809	0.0545807	ENSMMUG00000022713	HGNC Symbol	protein_coding	transmembrane protein 186 [Source:HGNC Symbol;Acc:HGNC:24530]
PEF1	899.354	-0.209108	0.441194	-0.0147458	0.973392	-0.223854	0.105985	ENSMMUG00000023397	HGNC Symbol	protein_coding	penta-EF-hand domain containing 1 [Source:HGNC Symbol;Acc:HGNC:30009]
EVPL	292.293	-0.878389	0.441467	-0.123861	0.941079	-1.00225	0.0818597	ENSMMUG00000001790	HGNC Symbol	protein_coding	envoplakin [Source:HGNC Symbol;Acc:HGNC:3503]
DCAF6	3507.07	-0.233043	0.441467	-0.00909294	0.986031	-0.242136	0.116038	ENSMMUG00000010389	HGNC Symbol	protein_coding	DDB1 and CUL4 associated factor 6 [Source:HGNC Symbol;Acc:HGNC:30002]
	538.17	-0.444992	0.441467	-0.0626486	0.941473	-0.507641	0.0809493	ENSMMUG00000031000		protein_coding
RPL3	8020.12	-0.31528	0.441564	-0.100264	0.837983	-0.415544	0.0387318	ENSMMUG00000010029	NCBI gene	protein_coding	ribosomal protein L3 [Source:HGNC Symbol;Acc:HGNC:10332]
APRT	586.516	-0.50625	0.441564	-0.049259	0.964774	-0.555509	0.0951228	ENSMMUG00000013824	HGNC Symbol	protein_coding	adenine phosphoribosyltransferase [Source:HGNC Symbol;Acc:HGNC:626]
	126.227	-0.313009	0.441564	-0.0180056	NA	-0.331014	0.126644	ENSMMUG00000039693		protein_coding
TSFM	459.534	-0.43668	0.444434	-0.0199706	0.984204	-0.45665	0.117445	ENSMMUG00000005893	HGNC Symbol	protein_coding	Ts translation elongation factor, mitochondrial [Source:HGNC Symbol;Acc:HGNC:12367]
ITPKC	562.705	-0.344226	0.444434	-0.0133661	0.986099	-0.357592	0.122219	ENSMMUG00000017706	HGNC Symbol	protein_coding	inositol-trisphosphate 3-kinase C [Source:HGNC Symbol;Acc:HGNC:14897]
MALSU1	290.226	-0.275463	0.444775	-0.0290654	0.959491	-0.304528	0.099109	ENSMMUG00000004841	NCBI gene	protein_coding	mitochondrial assembly of ribosomal large subunit protein 1 precursor [Source:RefSeq peptide;Acc:NP_001248130]
MT1M	47.9775	-0.738215	0.444775	-0.210282	NA	-0.948497	0.0510585	ENSMMUG00000038082	NCBI gene	protein_coding	metallothionein-1M [Source:RefSeq peptide;Acc:NP_001288225]
RPL23A	4438.06	-0.283853	0.448919	-0.083585	0.858304	-0.367438	0.0440847	ENSMMUG00000018010	NCBI gene	protein_coding
BZW1	3099.87	-0.285767	0.449371	-0.0120752	0.985272	-0.297842	0.121651	ENSMMUG00000022202	HGNC Symbol	protein_coding	basic leucine zipper and W2 domains 1 [Source:HGNC Symbol;Acc:HGNC:18380]
TRMT1	286.522	-0.324235	0.450381	-0.0440633	0.943541	-0.368298	0.0921906	ENSMMUG00000001167	HGNC Symbol	protein_coding	tRNA methyltransferase 1 [Source:HGNC Symbol;Acc:HGNC:25980]
PNPT1	619.175	-0.260618	0.450381	-0.0181275	0.974488	-0.278745	0.113829	ENSMMUG00000007003	HGNC Symbol	protein_coding	polyribonucleotide nucleotidyltransferase 1 [Source:HGNC Symbol;Acc:HGNC:23166]
SURF1	555.314	-0.279941	0.450381	-0.0305961	0.959387	-0.310537	0.0978384	ENSMMUG00000022344	HGNC Symbol	protein_coding	SURF1, cytochrome c oxidase assembly factor [Source:HGNC Symbol;Acc:HGNC:11474]
AIMP2	276.202	-0.340318	0.450381	-0.0160507	0.984062	-0.356369	0.124385	ENSMMUG00000030420	HGNC Symbol	protein_coding	aminoacyl tRNA synthetase complex interacting multifunctional protein 2 [Source:HGNC Symbol;Acc:HGNC:20609]
MIIP	144.4	-0.66565	0.450381	-0.134348	NA	-0.799998	0.0690571	ENSMMUG00000032248	HGNC Symbol	protein_coding	migration and invasion inhibitory protein [Source:HGNC Symbol;Acc:HGNC:25715]
EIF4A1	3395.1	-0.356436	0.450828	-0.144084	0.792446	-0.50052	0.028812	ENSMMUG00000013499	HGNC Symbol	protein_coding	eukaryotic translation initiation factor 4A1 [Source:HGNC Symbol;Acc:HGNC:3282]
RPS19BP1	520.887	-0.324919	0.451007	-0.00657754	0.99428	-0.331496	0.135331	ENSMMUG00000045296	HGNC Symbol	protein_coding	ribosomal protein S19 binding protein 1 [Source:HGNC Symbol;Acc:HGNC:28749]
	287.823	-0.926823	0.452932	-0.306296	0.834005	-1.23312	0.0416925	ENSMMUG00000044474		protein_coding
ABCB8	410.118	-0.575374	0.454852	-0.0458862	0.973215	-0.62126	0.110286	ENSMMUG00000020442	HGNC Symbol	protein_coding	ATP binding cassette subfamily B member 8 [Source:HGNC Symbol;Acc:HGNC:49]
DAD1	850.097	-0.264244	0.457848	-0.0076017	0.991354	-0.271846	0.135857	ENSMMUG00000000830	NCBI gene	protein_coding	dolichyl-diphosphooligosaccharide--protein glycosyltransferase subunit DAD1 [Source:RefSeq peptide;Acc:NP_001181060]
IGSF9	252.964	-0.876545	0.457848	-0.2731	0.846928	-1.14965	0.047309	ENSMMUG00000004706	HGNC Symbol	protein_coding	immunoglobulin superfamily member 9 [Source:HGNC Symbol;Acc:HGNC:18132]
QPCTL	215.083	-0.41559	0.457848	-0.0508997	NA	-0.46649	0.0991612	ENSMMUG00000006940	NCBI gene	protein_coding	glutaminyl-peptide cyclotransferase like [Source:HGNC Symbol;Acc:HGNC:25952]
TTI1	549.903	-0.233322	0.457848	-0.0434834	0.915994	-0.276806	0.0800262	ENSMMUG00000018923	HGNC Symbol	protein_coding	TELO2 interacting protein 1 [Source:HGNC Symbol;Acc:HGNC:29029]
MAOB	1790.59	-0.411853	0.457848	-0.00305287	0.997022	-0.414906	0.143449	ENSMMUG00000019492	HGNC Symbol	protein_coding	monoamine oxidase B [Source:HGNC Symbol;Acc:HGNC:6834]
CSE1L	1918.89	-0.170901	0.457848	-0.0541761	0.842978	-0.225078	0.0453574	ENSMMUG00000019636	NCBI gene	protein_coding	exportin-2 [Source:RefSeq peptide;Acc:NP_001244742]
NDUFA1	730.15	-0.443058	0.457848	-0.0728556	0.93056	-0.515914	0.0826834	ENSMMUG00000032359	NCBI gene	protein_coding
ZFPM1	144.052	-0.732248	0.458616	-0.0800464	NA	-0.812294	0.105985	ENSMMUG00000047141	HGNC Symbol	protein_coding	zinc finger protein, FOG family member 1 [Source:HGNC Symbol;Acc:HGNC:19762]
ZNF22	1189.93	-0.504614	0.461877	-0.143146	0.8689	-0.647761	0.0522572	ENSMMUG00000017492	NCBI gene	protein_coding	zinc finger protein 22 [Source:HGNC Symbol;Acc:HGNC:13012]
ZNHIT1	886.341	-0.292974	0.462599	-0.0404887	0.944524	-0.333463	0.0943969	ENSMMUG00000006951	NCBI gene	protein_coding	zinc finger HIT-type containing 1 [Source:HGNC Symbol;Acc:HGNC:21688]
ACSBG2	17.7487	-1.06591	0.463471	-0.181691	NA	-1.2476	0.1006	ENSMMUG00000018937	HGNC Symbol	protein_coding	acyl-CoA synthetase bubblegum family member 2 [Source:HGNC Symbol;Acc:HGNC:24174]
EGFL6	209.451	-1.36412	0.463471	-0.262109	NA	-1.62623	0.0794996	ENSMMUG00000022615	HGNC Symbol	protein_coding	EGF like domain multiple 6 [Source:HGNC Symbol;Acc:HGNC:3235]
CUTA	788.937	-0.276127	0.464749	-0.037266	0.946014	-0.313393	0.0984894	ENSMMUG00000010658	NCBI gene	protein_coding	cutA divalent cation tolerance homolog [Source:HGNC Symbol;Acc:HGNC:21101]
EEF1G	7502.82	-0.222199	0.465725	-0.0963994	0.772052	-0.318598	0.0287454	ENSMMUG00000006598	NCBI gene	protein_coding
OSCP1	176.905	-0.410667	0.468959	-0.059528	NA	-0.470195	0.103198	ENSMMUG00000020432	HGNC Symbol	protein_coding	organic solute carrier partner 1 [Source:HGNC Symbol;Acc:HGNC:29971]
SCHIP1	144.265	-0.42314	0.468994	-0.145374	NA	-0.568514	0.0450796	ENSMMUG00000023081	NCBI gene	protein_coding	schwannomin-interacting protein 1 [Source:RefSeq peptide;Acc:NP_001252647]
PRDX3	4053.8	-0.38292	0.470551	-0.0160631	0.985666	-0.398983	0.134674	ENSMMUG00000008294	NCBI gene	protein_coding	peroxiredoxin 3 [Source:HGNC Symbol;Acc:HGNC:9354]
CST6	120.133	-1.49496	0.471218	-0.312476	NA	-1.80744	0.0801141	ENSMMUG00000006095	HGNC Symbol	protein_coding	cystatin E/M [Source:HGNC Symbol;Acc:HGNC:2478]
APEX1	1297.8	-0.188651	0.472125	-0.0315985	0.93023	-0.220249	0.090114	ENSMMUG00000048039	NCBI gene	protein_coding	apurinic/apyrimidinic endodeoxyribonuclease 1 [Source:HGNC Symbol;Acc:HGNC:587]
Upregulated genes
Gene name	Base mean expression	"T+WSD" vs C Log2FoldChange	"T+WSD" vs C Adjusted p-value	T vs C Log2FoldChange	T vs C Adjusted p-value	"T+WSD" vs WSD Log2FoldChange	"T+WSD" vs WSD Adjusted p-value	Gene ID	Source	Gene type	Gene description
FTL	7903.22	0.769758	0.0246018	0.101331	0.860667	0.871089	5.17096e-06	ENSMMUG00000003909	NCBI gene	protein_coding
RYR2	99.5509	2.22295	0.0328173	0.0309412	NA	2.25389	0.000181491	ENSMMUG00000001060	HGNC Symbol	protein_coding	ryanodine receptor 2 [Source:HGNC Symbol;Acc:HGNC:10484]
VPS13C	7064.33	0.334076	0.0661831	0.101875	0.650158	0.435951	5.17096e-06	ENSMMUG00000001362	HGNC Symbol	protein_coding	vacuolar protein sorting 13 homolog C [Source:HGNC Symbol;Acc:HGNC:23594]
ZNF589	157.114	0.612554	0.0795856	0.0623114	NA	0.674865	0.000554561	ENSMMUG00000021607	HGNC Symbol	protein_coding	zinc finger protein 589 [Source:HGNC Symbol;Acc:HGNC:16747]
	151.897	1.12489	0.0879616	0.197473	NA	1.32236	0.000202245	ENSMMUG00000000494		protein_coding
KLF8	692.154	0.648677	0.0925413	0.0883906	0.888735	0.737067	0.00051541	ENSMMUG00000014678	HGNC Symbol	protein_coding	Kruppel like factor 8 [Source:HGNC Symbol;Acc:HGNC:6351]
CDC42BPA	1823.11	0.319048	0.0941884	0.022026	0.953283	0.341074	0.00142487	ENSMMUG00000008638	HGNC Symbol	protein_coding	CDC42 binding protein kinase alpha [Source:HGNC Symbol;Acc:HGNC:1737]
ERC1	1051.57	0.307719	0.0991788	0.0223253	0.948835	0.330044	0.00165031	ENSMMUG00000010933	HGNC Symbol	protein_coding	ELKS/RAB6-interacting/CAST family member 1 [Source:HGNC Symbol;Acc:HGNC:17072]
NIN	2537.17	0.39557	0.0991788	0.0591993	0.876768	0.454769	0.000554561	ENSMMUG00000014658	HGNC Symbol	protein_coding	ninein [Source:HGNC Symbol;Acc:HGNC:14906]
STX16	598.956	0.491269	0.103383	0.0515781	0.915994	0.542847	0.00116451	ENSMMUG00000001833	NCBI gene	protein_coding	syntaxin-16 [Source:RefSeq peptide;Acc:NP_001244580]
LRRN2	141.282	1.83308	0.103884	0.270701	NA	2.10378	0.000599243	ENSMMUG00000040169	HGNC Symbol	protein_coding	leucine rich repeat neuronal 2 [Source:HGNC Symbol;Acc:HGNC:16914]
SHANK3	430.165	0.76844	0.111669	0.186882	0.778403	0.955322	0.000202245	ENSMMUG00000005588	HGNC Symbol	protein_coding	SH3 and multiple ankyrin repeat domains 3 [Source:HGNC Symbol;Acc:HGNC:14294]
SON	3391.98	0.317466	0.126068	0.0502152	0.876768	0.367682	0.00113404	ENSMMUG00000005511	HGNC Symbol	protein_coding	SON DNA binding protein [Source:HGNC Symbol;Acc:HGNC:11183]
PPP2R2A	767.571	0.272355	0.12724	0.0630327	0.799817	0.335388	0.000548439	ENSMMUG00000041905	HGNC Symbol	protein_coding	protein phosphatase 2 regulatory subunit Balpha [Source:HGNC Symbol;Acc:HGNC:9304]
HMCN1	3006.15	0.907841	0.133295	0.136873	0.887033	1.04471	0.0016069	ENSMMUG00000010474	HGNC Symbol	protein_coding	hemicentin 1 [Source:HGNC Symbol;Acc:HGNC:19194]
	3178.59	1.35821	0.136676	0.204714	0.888847	1.56292	0.00175019	ENSMMUG00000009038		protein_coding
ADCY4	530.801	0.528632	0.140503	0.122173	0.805463	0.650805	0.000716763	ENSMMUG00000020698	HGNC Symbol	protein_coding	adenylate cyclase 4 [Source:HGNC Symbol;Acc:HGNC:235]
	3617.16	0.296415	0.144172	0.0304495	0.929478	0.326865	0.00362945	ENSMMUG00000006803		protein_coding
FNDC3B	3641.49	0.432739	0.161484	0.0717588	0.878624	0.504497	0.00259585	ENSMMUG00000004189	HGNC Symbol	protein_coding	fibronectin type III domain containing 3B [Source:HGNC Symbol;Acc:HGNC:24670]
ZNF652	398.439	0.393068	0.163862	0.00754863	0.99099	0.400616	0.011529	ENSMMUG00000003453	NCBI gene	protein_coding	zinc finger protein 652 [Source:HGNC Symbol;Acc:HGNC:29147]
SYNJ1	636.837	0.378983	0.169447	0.0474158	0.914887	0.426399	0.00510913	ENSMMUG00000004624	HGNC Symbol	protein_coding	synaptojanin 1 [Source:HGNC Symbol;Acc:HGNC:11503]
PHF21A	571.304	0.414502	0.17671	0.079794	0.858873	0.494296	0.00287281	ENSMMUG00000002617	NCBI gene	protein_coding	PHD finger protein 21A [Source:HGNC Symbol;Acc:HGNC:24156]
RASAL2	87.5591	0.581602	0.185032	0.00480072	NA	0.586402	0.0182029	ENSMMUG00000021073	HGNC Symbol	protein_coding	RAS protein activator like 2 [Source:HGNC Symbol;Acc:HGNC:9874]
SVEP1	13105.6	0.822787	0.186407	0.0631372	0.957305	0.885924	0.00913414	ENSMMUG00000047960	HGNC Symbol	protein_coding	sushi, von Willebrand factor type A, EGF and pentraxin domain containing 1 [Source:HGNC Symbol;Acc:HGNC:15985]
RSPO3	206.739	1.18065	0.195273	0.553681	NA	1.73433	0.000157797	ENSMMUG00000015355	HGNC Symbol	protein_coding	R-spondin 3 [Source:HGNC Symbol;Acc:HGNC:20866]
PSD3	713.204	0.74282	0.195412	0.0928843	0.915994	0.835704	0.00716129	ENSMMUG00000016385	HGNC Symbol	protein_coding	pleckstrin and Sec7 domain containing 3 [Source:HGNC Symbol;Acc:HGNC:19093]
TTC39B	94.8865	0.540431	0.201573	0.0194006	NA	0.559832	0.0184223	ENSMMUG00000013466	HGNC Symbol	protein_coding	tetratricopeptide repeat domain 39B [Source:HGNC Symbol;Acc:HGNC:23704]
HEXB	2708.5	0.46225	0.207143	0.0652379	0.91127	0.527488	0.00731611	ENSMMUG00000019997	NCBI gene	protein_coding	hexosaminidase subunit beta [Source:HGNC Symbol;Acc:HGNC:4879]
SNCG	68.3248	0.933777	0.213759	0.189557	NA	1.12333	0.00457987	ENSMMUG00000011849	NCBI gene	protein_coding	gamma-synuclein [Source:RefSeq peptide;Acc:NP_001253489]
	2.75381	2.90497	0.215412	0.0224445	NA	2.92742	0.0357921	ENSMMUG00000047560		protein_coding
	2.66612	2.45472	0.219829	0.149813	NA	2.60454	0.0268205	ENSMMUG00000042096		protein_coding
CFAP44	105.215	0.551879	0.221813	0.164457	NA	0.716336	0.00282099	ENSMMUG00000013448	HGNC Symbol	protein_coding	cilia and flagella associated protein 44 [Source:HGNC Symbol;Acc:HGNC:25631]
CNGB1	14.8587	1.2163	0.222192	0.0426553	NA	1.25896	0.0184912	ENSMMUG00000018340	HGNC Symbol	protein_coding	cyclic nucleotide gated channel beta 1 [Source:HGNC Symbol;Acc:HGNC:2151]
GPR107	2271.82	0.235848	0.222873	0.0128592	0.973215	0.248707	0.0185617	ENSMMUG00000004200	HGNC Symbol	protein_coding	G protein-coupled receptor 107 [Source:HGNC Symbol;Acc:HGNC:17830]
TNNT3	466.918	0.904668	0.226223	0.149509	0.895873	1.05418	0.00790703	ENSMMUG00000016589	HGNC Symbol	protein_coding	troponin T3, fast skeletal type [Source:HGNC Symbol;Acc:HGNC:11950]
	2.51227	2.25666	0.227476	0.0209106	NA	2.27757	0.0387028	ENSMMUG00000043217		miRNA
TMCC1	944.741	0.394743	0.230186	0.128434	0.745454	0.523176	0.00210276	ENSMMUG00000016793	NCBI gene	protein_coding	transmembrane and coiled-coil domain family 1 [Source:HGNC Symbol;Acc:HGNC:29116]
CYP2E1	6.46471	1.8925	0.233462	0.0443032	NA	1.93681	0.0188994	ENSMMUG00000006339	NCBI gene	protein_coding	cytochrome P450 2E1 precursor [Source:RefSeq peptide;Acc:NP_001035303]
WIPF1	1004.45	0.436264	0.237781	0.0200921	0.977209	0.456356	0.0237669	ENSMMUG00000009593	HGNC Symbol	protein_coding	WAS/WASL interacting protein family member 1 [Source:HGNC Symbol;Acc:HGNC:12736]
	16.8023	0.973243	0.238756	0.335147	NA	1.30839	0.00313812	ENSMMUG00000009702		protein_coding
DST	14312.2	0.463307	0.239222	0.0125307	0.987142	0.475837	0.0262755	ENSMMUG00000000777	HGNC Symbol	protein_coding	dystonin [Source:HGNC Symbol;Acc:HGNC:1090]
ELMO1	567.483	0.531821	0.241768	0.0884171	0.898962	0.620239	0.0100941	ENSMMUG00000023104	NCBI gene	protein_coding	engulfment and cell motility 1 [Source:HGNC Symbol;Acc:HGNC:16286]
PTCH2	46.9134	1.0354	0.244273	0.0105275	NA	1.04593	0.0310811	ENSMMUG00000020973	HGNC Symbol	protein_coding	patched 2 [Source:HGNC Symbol;Acc:HGNC:9586]
	5.6657	1.72038	0.252067	0.0430601	NA	1.76344	0.0298722	ENSMMUG00000043118		protein_coding
CACNA2D1	1625.02	1.02827	0.252096	0.0628199	0.973112	1.09109	0.0245237	ENSMMUG00000030244	HGNC Symbol	protein_coding	calcium voltage-gated channel auxiliary subunit alpha2delta 1 [Source:HGNC Symbol;Acc:HGNC:1399]
CAPN3	94.5928	0.846007	0.254654	0.024592	NA	0.870599	0.0322858	ENSMMUG00000001534	HGNC Symbol	protein_coding	calpain 3 [Source:HGNC Symbol;Acc:HGNC:1480]
RF00019	2.3096	2.68738	0.259707	0.0955839	NA	2.78297	0.0453054	ENSMMUG00000025695	RFAM	misc_RNA
FGL1	4.32107	1.8211	0.260322	0.0300087	NA	1.85111	0.0397603	ENSMMUG00000042698	HGNC Symbol	protein_coding	fibrinogen like 1 [Source:HGNC Symbol;Acc:HGNC:3695]
SEMA5B	203.834	0.641676	0.261433	0.414567	NA	1.05624	0.000124935	ENSMMUG00000010034	HGNC Symbol	protein_coding	semaphorin 5B [Source:HGNC Symbol;Acc:HGNC:10737]
MLLT10	673.522	0.316217	0.262503	4.87927e-05	0.999748	0.316266	0.0414523	ENSMMUG00000023648	HGNC Symbol	protein_coding	MLLT10, histone lysine methyltransferase DOT1L cofactor [Source:HGNC Symbol;Acc:HGNC:16063]
RF01955	261.946	0.666123	0.264213	0.0525455	0.961683	0.718669	0.0242654	ENSMMUG00000048851	RFAM	misc_RNA
HMBOX1	389.794	0.347602	0.265055	0.00862705	0.989614	0.356229	0.0378139	ENSMMUG00000014981	HGNC Symbol	protein_coding	homeobox containing 1 [Source:HGNC Symbol;Acc:HGNC:26137]
GTF2H4	135.242	0.380138	0.266743	0.0364885	NA	0.416626	0.0262755	ENSMMUG00000018605	NCBI gene	protein_coding	general transcription factor IIH subunit 4 [Source:RefSeq peptide;Acc:NP_001040607]
TMEM106A	44.9409	0.768664	0.27131	0.0606092	NA	0.829274	0.028812	ENSMMUG00000010436	NCBI gene	protein_coding	transmembrane protein 106A [Source:RefSeq peptide;Acc:NP_001181742]
TOP3A	520.853	0.195261	0.275721	0.0325287	0.901936	0.22779	0.0182029	ENSMMUG00000013533	HGNC Symbol	protein_coding	DNA topoisomerase III alpha [Source:HGNC Symbol;Acc:HGNC:11992]
	51.8496	1.04201	0.275866	0.125525	NA	1.16754	0.0218236	ENSMMUG00000045221		lincRNA
OTUB2	389.643	0.916845	0.276742	0.0615753	0.970281	0.978421	0.0305889	ENSMMUG00000007762	HGNC Symbol	protein_coding	OTU deubiquitinase, ubiquitin aldehyde binding 2 [Source:HGNC Symbol;Acc:HGNC:20351]
	380.521	0.292486	0.277155	0.0350821	0.933402	0.327568	0.0247191	ENSMMUG00000047218		protein_coding
ZCCHC6	1227.29	0.302282	0.278813	0.0126758	0.981872	0.314958	0.0381475	ENSMMUG00000003401	HGNC Symbol	protein_coding	zinc finger CCHC-type containing 6 [Source:HGNC Symbol;Acc:HGNC:25817]
TM6SF1	195.625	0.671816	0.281129	0.019263	NA	0.691079	0.0406204	ENSMMUG00000009084	HGNC Symbol	protein_coding	transmembrane 6 superfamily member 1 [Source:HGNC Symbol;Acc:HGNC:11860]
FANCC	373.163	0.288539	0.283645	0.0118183	0.982719	0.300358	0.0421061	ENSMMUG00000008299	HGNC Symbol	protein_coding	Fanconi anemia complementation group C [Source:HGNC Symbol;Acc:HGNC:3584]
	576.945	0.21704	0.283645	0.0232482	0.943541	0.240288	0.0292867	ENSMMUG00000010427		protein_coding
FCHSD2	481.016	0.287445	0.285951	0.0315031	0.942823	0.318948	0.0287313	ENSMMUG00000001294	NCBI gene	protein_coding	FCH and double SH3 domains 2 [Source:HGNC Symbol;Acc:HGNC:29114]
GPR137B	667.779	0.411839	0.286952	0.078721	0.889591	0.49056	0.0159699	ENSMMUG00000014263	HGNC Symbol	protein_coding	G protein-coupled receptor 137B [Source:HGNC Symbol;Acc:HGNC:11862]
NBEAL1	2673.42	0.320958	0.287852	0.0253111	0.964774	0.346269	0.033077	ENSMMUG00000006420	HGNC Symbol	protein_coding	neurobeachin like 1 [Source:HGNC Symbol;Acc:HGNC:20681]
MYO7B	9.91818	1.39158	0.289731	0.0143827	NA	1.40596	0.0457379	ENSMMUG00000004177	HGNC Symbol	protein_coding	myosin VIIB [Source:HGNC Symbol;Acc:HGNC:7607]
TCAP	34.6032	0.799784	0.291078	0.0187017	NA	0.818486	0.047566	ENSMMUG00000044631	NCBI gene	protein_coding	telethonin [Source:RefSeq peptide;Acc:NP_001253761]
XYLB	43.7375	0.769323	0.291379	0.0395338	NA	0.808857	0.0381143	ENSMMUG00000004847	HGNC Symbol	protein_coding	xylulokinase [Source:HGNC Symbol;Acc:HGNC:12839]
	2.2068	3.14777	0.291379	0.119747	NA	3.26752	0.0389502	ENSMMUG00000001951		protein_coding
	64.4867	1.30933	0.293585	0.308584	NA	1.61791	0.0117952	ENSMMUG00000040661		lincRNA
PROSER1	292.287	0.314025	0.294522	0.0656703	0.875584	0.379695	0.0159699	ENSMMUG00000002109	HGNC Symbol	protein_coding	proline and serine rich 1 [Source:HGNC Symbol;Acc:HGNC:20291]
LYST	1867	0.365879	0.295006	0.022644	0.973215	0.388523	0.0381143	ENSMMUG00000012729	HGNC Symbol	protein_coding	lysosomal trafficking regulator [Source:HGNC Symbol;Acc:HGNC:1968]
SV2C	4.35773	1.51828	0.297226	0.0404834	NA	1.55876	0.0778602	ENSMMUG00000019887	HGNC Symbol	protein_coding	synaptic vesicle glycoprotein 2C [Source:HGNC Symbol;Acc:HGNC:30670]
RF01957	444.578	0.672717	0.302483	0.0600439	0.959007	0.732761	0.033934	ENSMMUG00000048454	RFAM	misc_RNA
	2.63387	2.35763	0.303098	0.0521371	NA	2.40977	0.0609013	ENSMMUG00000047196		lincRNA
CORIN	7.64273	1.96297	0.308125	0.0744715	NA	2.03744	0.0453535	ENSMMUG00000021779	HGNC Symbol	protein_coding	corin, serine peptidase [Source:HGNC Symbol;Acc:HGNC:19012]
FMN1	76.4168	0.898212	0.308125	0.352677	NA	1.25089	0.00469276	ENSMMUG00000001811	HGNC Symbol	protein_coding	formin 1 [Source:HGNC Symbol;Acc:HGNC:3768]
FREM1	1161.34	0.771834	0.313155	0.0470483	0.973215	0.818883	0.0429499	ENSMMUG00000008128	HGNC Symbol	protein_coding	FRAS1 related extracellular matrix 1 [Source:HGNC Symbol;Acc:HGNC:23399]
ZNF8	311.414	0.386723	0.313907	0.115156	0.807732	0.501879	0.0105884	ENSMMUG00000020508	HGNC Symbol	protein_coding	zinc finger protein 8 [Source:HGNC Symbol;Acc:HGNC:13154]
SLIT3	6473.66	0.45729	0.314662	0.00645349	0.99428	0.463743	0.0548792	ENSMMUG00000017087	HGNC Symbol	protein_coding	slit guidance ligand 3 [Source:HGNC Symbol;Acc:HGNC:11087]
ATRN	1453.32	0.276338	0.314662	0.0653382	0.860667	0.341676	0.0158221	ENSMMUG00000022283	HGNC Symbol	protein_coding	attractin [Source:HGNC Symbol;Acc:HGNC:885]
	1326.67	0.45354	0.314662	0.0837228	0.899184	0.537263	0.021827	ENSMMUG00000047584		protein_coding
CLECL1	49.5639	0.889135	0.314662	0.139112	NA	1.02825	0.0245237	ENSMMUG00000045446	HGNC Symbol	protein_coding	C-type lectin like 1 [Source:HGNC Symbol;Acc:HGNC:24462]
CCR3	3.55179	1.84133	0.316244	0.0832294	NA	1.92456	0.0634374	ENSMMUG00000004576	NCBI gene	protein_coding	C-C motif chemokine receptor 3 [Source:HGNC Symbol;Acc:HGNC:1604]
CRB1	23.833	0.9147	0.318715	0.0709278	NA	0.985628	0.0408366	ENSMMUG00000012322	HGNC Symbol	protein_coding	crumbs 1, cell polarity complex component [Source:HGNC Symbol;Acc:HGNC:2343]
MED12L	52.1352	0.698749	0.32067	0.00582689	NA	0.704576	0.0545807	ENSMMUG00000017239	HGNC Symbol	protein_coding	mediator complex subunit 12 like [Source:HGNC Symbol;Acc:HGNC:16050]
NHS	304.264	0.440262	0.32164	0.0581182	0.931632	0.49838	0.0339026	ENSMMUG00000012894	HGNC Symbol	protein_coding	NHS actin remodeling regulator [Source:HGNC Symbol;Acc:HGNC:7820]
PPIP5K1	478.7	0.657543	0.322905	0.101142	0.915994	0.758685	0.0287313	ENSMMUG00000007860	HGNC Symbol	protein_coding	diphosphoinositol pentakisphosphate kinase 1 [Source:HGNC Symbol;Acc:HGNC:29023]
QSER1	966.39	0.258857	0.323807	0.0464025	0.903274	0.30526	0.026975	ENSMMUG00000001536	NCBI gene	protein_coding	glutamine and serine-rich protein 1 [Source:RefSeq peptide;Acc:NP_001244647]
NFAT5	1197.59	0.373836	0.323807	0.0694051	0.900012	0.443241	0.0247864	ENSMMUG00000018255	HGNC Symbol	protein_coding	nuclear factor of activated T cells 5 [Source:HGNC Symbol;Acc:HGNC:7774]
LENG8	1668.01	0.551331	0.327968	0.0807479	0.924132	0.632078	0.033077	ENSMMUG00000021629	HGNC Symbol	protein_coding	leukocyte receptor cluster member 8 [Source:HGNC Symbol;Acc:HGNC:15500]
ABO	14.6133	1.04212	0.330034	0.00885069	NA	1.05097	0.0659233	ENSMMUG00000015100	HGNC Symbol	protein_coding	ABO, alpha 1-3-N-acetylgalactosaminyltransferase and alpha 1-3-galactosyltransferase [Source:HGNC Symbol;Acc:HGNC:79]
SLC38A7	158.614	0.417147	0.331185	0.104069	NA	0.521216	0.0184912	ENSMMUG00000006001	NCBI gene	protein_coding	putative sodium-coupled neutral amino acid transporter 7 [Source:RefSeq peptide;Acc:NP_001247779]
ADAM9	1639.43	0.310176	0.336892	0.00493292	0.99428	0.315108	0.068136	ENSMMUG00000006033	HGNC Symbol	protein_coding	ADAM metallopeptidase domain 9 [Source:HGNC Symbol;Acc:HGNC:216]
CTNNA3	116.731	0.666687	0.336892	0.0680837	NA	0.734771	0.043896	ENSMMUG00000016902	HGNC Symbol	protein_coding	catenin alpha 3 [Source:HGNC Symbol;Acc:HGNC:2511]
	10.5462	1.08915	0.34068	0.0687977	NA	1.15795	0.0509486	ENSMMUG00000046081		miRNA
GNAQ	8.28024	1.41532	0.346137	0.138117	NA	1.55344	0.0545807	ENSMMUG00000044035	NCBI gene	protein_coding	guanine nucleotide-binding protein G(q) subunit alpha [Source:RefSeq peptide;Acc:NP_001248524]
PHACTR1	104.638	0.42385	0.346433	0.0640248	NA	0.487875	0.0408494	ENSMMUG00000020040	NCBI gene	protein_coding	phosphatase and actin regulator 1 [Source:HGNC Symbol;Acc:HGNC:20990]
DOCK3	67.0218	0.960363	0.35554	0.0352456	NA	0.995609	0.0619644	ENSMMUG00000004273	HGNC Symbol	protein_coding	dedicator of cytokinesis 3 [Source:HGNC Symbol;Acc:HGNC:2989]
	10.0264	2.15841	0.360658	0.0626064	NA	2.22102	0.0685152	ENSMMUG00000043588		protein_coding
CDKL4	7.41806	1.28637	0.360801	0.143815	NA	1.43018	0.056942	ENSMMUG00000011006	HGNC Symbol	protein_coding	cyclin dependent kinase like 4 [Source:HGNC Symbol;Acc:HGNC:19287]
ZAP70	145.52	0.777816	0.360823	0.0370951	NA	0.814911	0.0683294	ENSMMUG00000021545	HGNC Symbol	protein_coding	zeta chain of T cell receptor associated protein kinase 70 [Source:HGNC Symbol;Acc:HGNC:12858]
ALS2CL	120.738	0.689377	0.364443	0.300308	NA	0.989685	0.00795269	ENSMMUG00000021247	HGNC Symbol	protein_coding	ALS2 C-terminal like [Source:HGNC Symbol;Acc:HGNC:20605]
UBR1	1865.29	0.259422	0.367937	0.0211079	0.967304	0.28053	0.0609796	ENSMMUG00000006498	HGNC Symbol	protein_coding	ubiquitin protein ligase E3 component n-recognin 1 [Source:HGNC Symbol;Acc:HGNC:16808]
SPATS2L	1140.39	0.28714	0.369817	0.0303521	0.954168	0.317492	0.055524	ENSMMUG00000008101	NCBI gene	protein_coding	spermatogenesis associated serine rich 2 like [Source:HGNC Symbol;Acc:HGNC:24574]
USP34	3781.78	0.16433	0.370593	0.0266982	0.91619	0.191028	0.0430766	ENSMMUG00000008098	HGNC Symbol	protein_coding	ubiquitin specific peptidase 34 [Source:HGNC Symbol;Acc:HGNC:20066]
SCUBE3	103.323	0.788213	0.370593	0.358497	NA	1.14671	0.00795269	ENSMMUG00000023557	HGNC Symbol	protein_coding	signal peptide, CUB domain and EGF like domain containing 3 [Source:HGNC Symbol;Acc:HGNC:13655]
EIF5B	1081.58	0.35982	0.37074	0.0332585	0.96161	0.393079	0.0585327	ENSMMUG00000018946	NCBI gene	protein_coding	eukaryotic translation initiation factor 5B [Source:HGNC Symbol;Acc:HGNC:30793]
AKAP11	2336.37	0.275472	0.373553	0.130659	0.684167	0.406131	0.00716307	ENSMMUG00000023083	HGNC Symbol	protein_coding	A-kinase anchoring protein 11 [Source:HGNC Symbol;Acc:HGNC:369]
NEK3	133.683	0.513914	0.37439	0.0301534	NA	0.544067	0.074351	ENSMMUG00000016530	HGNC Symbol	protein_coding	NIMA related kinase 3 [Source:HGNC Symbol;Acc:HGNC:7746]
FIGN	292.554	0.636497	0.376052	0.154833	0.87388	0.79133	0.0289596	ENSMMUG00000023611	HGNC Symbol	protein_coding	fidgetin, microtubule severing factor [Source:HGNC Symbol;Acc:HGNC:13285]
KLF12	100.478	0.585249	0.376436	0.0201939	NA	0.605443	0.0822826	ENSMMUG00000019097	NCBI gene	protein_coding	Kruppel like factor 12 [Source:HGNC Symbol;Acc:HGNC:6346]
MED23	1433.78	0.176126	0.378206	0.0027764	0.99428	0.178902	0.0887701	ENSMMUG00000017544	NCBI gene	protein_coding	mediator complex subunit 23 [Source:HGNC Symbol;Acc:HGNC:2372]
MLXIP	561.049	0.473215	0.378206	0.101457	0.892859	0.574672	0.0356476	ENSMMUG00000012652	HGNC Symbol	protein_coding	MLX interacting protein [Source:HGNC Symbol;Acc:HGNC:17055]
MAP7D2	191.258	0.791656	0.378206	0.207317	NA	0.998973	0.0269046	ENSMMUG00000000192	HGNC Symbol	protein_coding	MAP7 domain containing 2 [Source:HGNC Symbol;Acc:HGNC:25899]
CAPN12	64.5815	0.714948	0.378206	0.23697	NA	0.951918	0.0185617	ENSMMUG00000006431	HGNC Symbol	protein_coding	calpain 12 [Source:HGNC Symbol;Acc:HGNC:13249]
PF4	19.0314	1.25239	0.385081	0.0276577	NA	1.28005	0.0901519	ENSMMUG00000042005	HGNC Symbol	protein_coding	platelet factor 4 [Source:HGNC Symbol;Acc:HGNC:8861]
mml-mir-30a	4.9561	1.4908	0.388161	0.0490256	NA	1.53982	0.0838127	ENSMMUG00000026977	miRBase	miRNA	mml-mir-30a [Source:miRBase;Acc:MI0002666]
ZFHX2	205.343	1.13154	0.388902	0.170544	NA	1.30208	0.0497772	ENSMMUG00000014771	HGNC Symbol	protein_coding	zinc finger homeobox 2 [Source:HGNC Symbol;Acc:HGNC:20152]
RF02189	3.81961	1.72951	0.388902	0.569097	NA	2.29861	0.0262755	ENSMMUG00000048221	RFAM	misc_RNA
KCNA2	44.1293	1.147	0.39083	0.0876965	NA	1.23469	0.0712667	ENSMMUG00000018680	NCBI gene	protein_coding	potassium voltage-gated channel subfamily A member 2 [Source:HGNC Symbol;Acc:HGNC:6220]
	13.3404	1.06289	0.392384	0.213436	NA	1.27632	0.0365863	ENSMMUG00000038993		lincRNA
HTR2B	11.4359	1.13985	0.392693	0.174865	NA	1.31471	0.0441012	ENSMMUG00000011773	HGNC Symbol	protein_coding	5-hydroxytryptamine receptor 2B [Source:HGNC Symbol;Acc:HGNC:5294]
	4.64492	1.37683	0.39449	0.0694989	NA	1.44633	0.0852487	ENSMMUG00000044184		protein_coding
HTR2C	3.53864	2.65375	0.39449	0.299468	NA	2.95323	0.0389119	ENSMMUG00000009607	HGNC Symbol	protein_coding	5-hydroxytryptamine receptor 2C [Source:HGNC Symbol;Acc:HGNC:5295]
SYNE1	6454	0.416493	0.395679	0.137566	0.811912	0.554059	0.0225324	ENSMMUG00000019048	HGNC Symbol	protein_coding	spectrin repeat containing nuclear envelope protein 1 [Source:HGNC Symbol;Acc:HGNC:17089]
LIMS1	3060.1	0.338488	0.396173	0.146938	0.73347	0.485427	0.0119289	ENSMMUG00000009156	HGNC Symbol	protein_coding	LIM zinc finger domain containing 1 [Source:HGNC Symbol;Acc:HGNC:6616]
	8.49124	1.06779	0.39729	0.0769733	NA	1.14476	0.0751535	ENSMMUG00000028772		protein_coding
DNASE2B	164.406	1.06626	0.399024	0.0538887	NA	1.12015	0.0852487	ENSMMUG00000000406	HGNC Symbol	protein_coding	deoxyribonuclease 2 beta [Source:HGNC Symbol;Acc:HGNC:28875]
RF00017	5.83747	1.22608	0.399024	0.0833054	NA	1.30939	0.0778602	ENSMMUG00000045006	RFAM	misc_RNA	RNA, 7SL, cytoplasmic 846, pseudogene [Source:HGNC Symbol;Acc:HGNC:46862]
	983.82	0.669201	0.401352	0.0128158	0.99428	0.682017	0.0972449	ENSMMUG00000037975		protein_coding
IKBKE	83.8714	0.600193	0.406075	0.00897785	NA	0.609171	0.107853	ENSMMUG00000002526	HGNC Symbol	protein_coding	inhibitor of nuclear factor kappa B kinase subunit epsilon [Source:HGNC Symbol;Acc:HGNC:14552]
ARHGAP10	1053.74	0.275656	0.411511	0.0184963	0.973685	0.294152	0.0870563	ENSMMUG00000014953	HGNC Symbol	protein_coding	Rho GTPase activating protein 10 [Source:HGNC Symbol;Acc:HGNC:26099]
MTURN	467.529	0.840498	0.411511	0.191589	0.890859	1.03209	0.0430766	ENSMMUG00000012539	HGNC Symbol	protein_coding	maturin, neural progenitor differentiation regulator homolog [Source:HGNC Symbol;Acc:HGNC:25457]
FAT4	2036.22	0.462809	0.41245	0.16783	0.803286	0.630639	0.0230266	ENSMMUG00000011810	HGNC Symbol	protein_coding	FAT atypical cadherin 4 [Source:HGNC Symbol;Acc:HGNC:23109]
UTRN	14956.6	0.260026	0.413356	0.091325	0.806928	0.351351	0.024385	ENSMMUG00000019438	HGNC Symbol	protein_coding	utrophin [Source:HGNC Symbol;Acc:HGNC:12635]
AAK1	491.874	0.317661	0.414047	0.146974	0.718314	0.464635	0.0134433	ENSMMUG00000007868	HGNC Symbol	protein_coding	AP2 associated kinase 1 [Source:HGNC Symbol;Acc:HGNC:19679]
MYBPC3	21.797	2.66632	0.414047	0.7906	NA	3.45693	0.0305889	ENSMMUG00000015604	HGNC Symbol	protein_coding	myosin binding protein C, cardiac [Source:HGNC Symbol;Acc:HGNC:7551]
	6.46371	0.950962	0.414334	0.00559515	NA	0.956558	0.118541	ENSMMUG00000003234		protein_coding
MCTP1	464.641	0.587567	0.414351	0.0777791	0.943486	0.665346	0.0684383	ENSMMUG00000001397	HGNC Symbol	protein_coding	multiple C2 and transmembrane domain containing 1 [Source:HGNC Symbol;Acc:HGNC:26183]
TEPP	22.4535	0.807081	0.414514	0.353154	NA	1.16024	0.0177978	ENSMMUG00000022666	NCBI gene	protein_coding	testis, prostate and placenta expressed [Source:HGNC Symbol;Acc:HGNC:33745]
PTPN4	2579.29	0.751682	0.416303	0.0771146	0.959491	0.828797	0.0778602	ENSMMUG00000005610	NCBI gene	protein_coding	protein tyrosine phosphatase, non-receptor type 4 [Source:HGNC Symbol;Acc:HGNC:9656]
RGS6	79.3669	0.857813	0.418745	0.223173	NA	1.08099	0.0421061	ENSMMUG00000001820	NCBI gene	protein_coding	regulator of G-protein signaling 6 [Source:RefSeq peptide;Acc:NP_001252650]
KRBA1	130.792	0.388834	0.420859	0.00387968	NA	0.392714	0.117913	ENSMMUG00000017159	HGNC Symbol	protein_coding	KRAB-A domain containing 1 [Source:HGNC Symbol;Acc:HGNC:22228]
SYPL2	42.5954	0.896071	0.420859	0.0535813	NA	0.949652	0.093857	ENSMMUG00000038708	HGNC Symbol	protein_coding	synaptophysin like 2 [Source:HGNC Symbol;Acc:HGNC:27638]
P2RY6	35.3978	0.996966	0.421123	0.0579878	NA	1.05495	0.0934347	ENSMMUG00000003138	HGNC Symbol	protein_coding	pyrimidinergic receptor P2Y6 [Source:HGNC Symbol;Acc:HGNC:8543]
STIM2	601.218	0.215245	0.421184	0.00809882	0.985858	0.223343	0.107853	ENSMMUG00000009439	HGNC Symbol	protein_coding	stromal interaction molecule 2 [Source:HGNC Symbol;Acc:HGNC:19205]
	185.872	0.606958	0.423778	0.13677	NA	0.743729	0.0477897	ENSMMUG00000005369		protein_coding
	307.541	0.233899	0.425998	0.0618364	0.866836	0.295736	0.0460549	ENSMMUG00000021780		protein_coding
AGO4	919.985	0.281462	0.429138	0.00198122	0.997022	0.283443	0.123374	ENSMMUG00000003343	HGNC Symbol	protein_coding	argonaute 4, RISC catalytic component [Source:HGNC Symbol;Acc:HGNC:18424]
AGTPBP1	480.241	0.25464	0.429138	0.0462929	0.915097	0.300933	0.0629172	ENSMMUG00000008801	HGNC Symbol	protein_coding	ATP/GTP binding protein 1 [Source:HGNC Symbol;Acc:HGNC:17258]
FCMR	25.8813	1.05439	0.433052	0.0943475	NA	1.14874	0.091824	ENSMMUG00000023573	NCBI gene	protein_coding	fas apoptotic inhibitory molecule 3 precursor [Source:RefSeq peptide;Acc:NP_001244997]
	19.0578	0.726195	0.433782	0.00321038	NA	0.729405	0.114675	ENSMMUG00000016730		protein_coding
OSGIN2	2263.86	0.679287	0.433782	0.222344	0.827976	0.901631	0.0335045	ENSMMUG00000014518	NCBI gene	protein_coding	oxidative stress induced growth inhibitor family member 2 [Source:HGNC Symbol;Acc:HGNC:1355]
PWWP2A	173.147	0.224727	0.433898	0.0817654	NA	0.306492	0.0357485	ENSMMUG00000011472	HGNC Symbol	protein_coding	PWWP domain containing 2A [Source:HGNC Symbol;Acc:HGNC:29406]
ZNF462	1338.48	0.376639	0.433898	0.177472	0.724877	0.554111	0.0160233	ENSMMUG00000017151	HGNC Symbol	protein_coding	zinc finger protein 462 [Source:HGNC Symbol;Acc:HGNC:21684]
RF00026	1.83168	3.06413	0.433898	0.278186	NA	3.34233	0.0780823	ENSMMUG00000044882	RFAM	snRNA
UBN2	453.255	0.306673	0.438778	0.0559728	0.915994	0.362646	0.0675572	ENSMMUG00000002277	HGNC Symbol	protein_coding	ubinuclein 2 [Source:HGNC Symbol;Acc:HGNC:21931]
NOL8	690.785	0.15922	0.439207	0.00853125	0.981452	0.167752	0.115053	ENSMMUG00000004629	HGNC Symbol	protein_coding	nucleolar protein 8 [Source:HGNC Symbol;Acc:HGNC:23387]
WNK1	6291.52	0.252923	0.440753	0.0173139	0.974518	0.270236	0.103031	ENSMMUG00000018650	HGNC Symbol	protein_coding	WNK lysine deficient protein kinase 1 [Source:HGNC Symbol;Acc:HGNC:14540]
	3.53167	1.78973	0.441467	0.059599	NA	1.84933	0.106984	ENSMMUG00000018604		protein_coding
ZNF407	893.52	0.283626	0.442949	0.0352713	0.952	0.318897	0.0857936	ENSMMUG00000008945	HGNC Symbol	protein_coding	zinc finger protein 407 [Source:HGNC Symbol;Acc:HGNC:19904]
	8.5611	1.28508	0.444775	0.0689804	NA	1.35406	0.12741	ENSMMUG00000045188		protein_coding
SGIP1	16.6886	0.767276	0.444775	0.723602	NA	1.49088	0.000599243	ENSMMUG00000000637	NCBI gene	protein_coding	SH3 domain GRB2 like endophilin interacting protein 1 [Source:HGNC Symbol;Acc:HGNC:25412]
	7.68316	1.53139	0.446814	0.151657	NA	1.68305	0.0699102	ENSMMUG00000041922		lincRNA
SPACA6	69.3311	0.434534	0.447705	0.100424	NA	0.534959	0.0609796	ENSMMUG00000013053	HGNC Symbol	protein_coding	sperm acrosome associated 6 [Source:HGNC Symbol;Acc:HGNC:27113]
AGO3	518.544	0.234112	0.450023	0.034285	0.939778	0.268397	0.084529	ENSMMUG00000006252	HGNC Symbol	protein_coding	argonaute 3, RISC catalytic component [Source:HGNC Symbol;Acc:HGNC:18421]
RF00012	2.73974	1.72319	0.450309	0.0367375	NA	1.75993	0.126448	ENSMMUG00000023834	RFAM	snoRNA
CRIP3	8.5049	1.11688	0.450381	0.0116922	NA	1.12857	0.146812	ENSMMUG00000022942	HGNC Symbol	protein_coding	cysteine rich protein 3 [Source:HGNC Symbol;Acc:HGNC:17751]
KRBA2	634.671	0.380542	0.450381	0.0955422	0.884297	0.476084	0.0543714	ENSMMUG00000008754	HGNC Symbol	protein_coding	KRAB-A domain containing 2 [Source:HGNC Symbol;Acc:HGNC:26989]
	47.0191	0.662929	0.450381	0.123616	NA	0.786545	0.0734397	ENSMMUG00000023290		protein_coding
TCF7L2	154.324	0.339757	0.452824	0.242564	NA	0.582321	0.0057318	ENSMMUG00000022799	HGNC Symbol	protein_coding	transcription factor 7 like 2 [Source:HGNC Symbol;Acc:HGNC:11641]
SUFU	367.719	0.360546	0.454733	0.223933	0.62272	0.584478	0.00975132	ENSMMUG00000004396	NCBI gene	protein_coding	suppressor of fused homolog [Source:RefSeq peptide;Acc:NP_001247995]
HMOX1	309.641	1.05105	0.456447	0.0782203	0.973392	1.12927	0.111949	ENSMMUG00000007221	HGNC Symbol	protein_coding	heme oxygenase 1 [Source:HGNC Symbol;Acc:HGNC:5013]
NFASC	255.963	0.619284	0.457848	0.05301	0.971646	0.672294	0.107853	ENSMMUG00000017508	HGNC Symbol	protein_coding	neurofascin [Source:HGNC Symbol;Acc:HGNC:29866]
SMAD6	372.548	0.403804	0.457848	0.0539144	0.946747	0.457718	0.0925805	ENSMMUG00000019018	HGNC Symbol	protein_coding	SMAD family member 6 [Source:HGNC Symbol;Acc:HGNC:6772]
DHH	27.3226	0.73337	0.457848	0.260011	NA	0.993381	0.0430153	ENSMMUG00000012776	HGNC Symbol	protein_coding	desert hedgehog [Source:HGNC Symbol;Acc:HGNC:2865]
ROCK1	3908.94	0.244216	0.458616	0.0472546	0.914887	0.29147	0.0743772	ENSMMUG00000004656	NCBI gene	protein_coding	Rho associated coiled-coil containing protein kinase 1 [Source:HGNC Symbol;Acc:HGNC:10251]
PCSK1N	6.34458	1.96129	0.458747	0.448783	NA	2.41008	0.0596749	ENSMMUG00000016469	HGNC Symbol	protein_coding	proprotein convertase subtilisin/kexin type 1 inhibitor [Source:HGNC Symbol;Acc:HGNC:17301]
MAP4	6717.58	0.292882	0.461214	0.035584	0.954179	0.328466	0.0969284	ENSMMUG00000003823	NCBI gene	protein_coding	microtubule-associated protein 4 isoform 1 [Source:RefSeq peptide;Acc:NP_001264869]
ASB2	57.9928	0.737485	0.462019	0.203812	NA	0.941298	0.0573616	ENSMMUG00000012400	HGNC Symbol	protein_coding	ankyrin repeat and SOCS box containing 2 [Source:HGNC Symbol;Acc:HGNC:16012]
APC	1786.2	0.241245	0.463172	0.0462318	0.915994	0.287477	0.0778602	ENSMMUG00000000330	HGNC Symbol	protein_coding	APC, WNT signaling pathway regulator [Source:HGNC Symbol;Acc:HGNC:583]
POPDC3	23.6073	0.885576	0.463172	0.161984	NA	1.04756	0.0754873	ENSMMUG00000014473	NCBI gene	protein_coding	popeye domain containing 3 [Source:HGNC Symbol;Acc:HGNC:17649]
TTC3	3259.7	0.275938	0.463471	0.0463711	0.929503	0.322309	0.0838306	ENSMMUG00000017505	HGNC Symbol	protein_coding	tetratricopeptide repeat domain 3 [Source:HGNC Symbol;Acc:HGNC:12393]
RF00100	8.62815	0.918927	0.46604	0.304631	NA	1.22356	0.0381143	ENSMMUG00000025436	RFAM	misc_RNA	RNA, 7SK small nuclear pseudogene 97 [Source:HGNC Symbol;Acc:HGNC:45821]
ARL11	84.6708	0.744483	0.468933	0.0357783	NA	0.780261	0.132213	ENSMMUG00000011766	NCBI gene	protein_coding	ADP ribosylation factor like GTPase 11 [Source:HGNC Symbol;Acc:HGNC:24046]
KCTD9	657.739	0.230716	0.472041	0.0137268	0.979619	0.244443	0.132736	ENSMMUG00000010151	NCBI gene	protein_coding
KALRN	703.625	0.474433	0.472041	0.353195	0.538499	0.827628	0.00615139	ENSMMUG00000003851	HGNC Symbol	protein_coding	kalirin RhoGEF kinase [Source:HGNC Symbol;Acc:HGNC:4814]
	1.334	2.79064	NA	0.0819882	NA	2.87263	NA	ENSMMUG00000047188		miRNA
	1.38184	2.07027	NA	0.0987216	NA	2.16899	NA	ENSMMUG00000046632		miRNA
TMEM229A	0.962904	2.97894	NA	0.196133	NA	3.17509	NA	ENSMMUG00000049185	HGNC Symbol	protein_coding	transmembrane protein 229A [Source:HGNC Symbol;Acc:HGNC:37279]

## Sheet: Table-S7
Significant correlations between gene expression and omental adipocyte area (Spearman corrrelation, adjusted p<0.05).
Gene ID	Gene name	Spearman correlation	Adjusted p-value	Source of genename	Gene type	Gene description
ENSMMUG00000005322	LEP	0.90175	0.0031019	NCBI gene	protein_coding	leptin precursor [Source:RefSeq peptide;Acc:NP_001036220]
ENSMMUG00000003405	MMP7	0.890334	0.000546649	HGNC Symbol	protein_coding	matrix metallopeptidase 7 [Source:HGNC Symbol;Acc:HGNC:7174]
ENSMMUG00000021293	NRCAM	0.876906	0.00223065	HGNC Symbol	protein_coding	neuronal cell adhesion molecule [Source:HGNC Symbol;Acc:HGNC:7994]
ENSMMUG00000000647	C1orf141	0.865613	0.00188045	HGNC Symbol	protein_coding	chromosome 1 open reading frame 141 [Source:HGNC Symbol;Acc:HGNC:32044]
ENSMMUG00000013366	NPR3	0.855449	0.00161431	HGNC Symbol	protein_coding	natriuretic peptide receptor 3 [Source:HGNC Symbol;Acc:HGNC:7945]
ENSMMUG00000022133	CRYAB	0.855449	0.00161431	NCBI gene	protein_coding	crystallin alpha B [Source:HGNC Symbol;Acc:HGNC:2389]
ENSMMUG00000022461	GJB7	0.852564	0.00161431	HGNC Symbol	protein_coding	gap junction protein beta 7 [Source:HGNC Symbol;Acc:HGNC:16690]
ENSMMUG00000016034		0.846241	0.00161431		protein_coding
ENSMMUG00000006796	BHMT2	0.845111	0.00161431	HGNC Symbol	protein_coding	betaine--homocysteine S-methyltransferase 2 [Source:HGNC Symbol;Acc:HGNC:1048]
ENSMMUG00000004273	DOCK3	0.844156	0.00161431	HGNC Symbol	protein_coding	dedicator of cytokinesis 3 [Source:HGNC Symbol;Acc:HGNC:2989]
ENSMMUG00000007870		0.840887	0.00161431		protein_coding
ENSMMUG00000021678	PCLO	0.840768	0.00161431	HGNC Symbol	protein_coding	piccolo presynaptic cytomatrix protein [Source:HGNC Symbol;Acc:HGNC:13406]
ENSMMUG00000048087		0.840768	0.00161431		protein_coding
ENSMMUG00000003534	RNF157	0.839639	0.00161431	HGNC Symbol	protein_coding	ring finger protein 157 [Source:HGNC Symbol;Acc:HGNC:29402]
ENSMMUG00000042646		0.837171	0.00161431		lincRNA
ENSMMUG00000048572		0.832863	0.00161431		protein_coding
ENSMMUG00000008793	SPP1	0.829475	0.00181093	NCBI gene	protein_coding	secreted phosphoprotein 1 [Source:HGNC Symbol;Acc:HGNC:11255]
ENSMMUG00000010760	DCSTAMP	0.82852	0.00202825	HGNC Symbol	protein_coding	dendrocyte expressed seven transmembrane protein [Source:HGNC Symbol;Acc:HGNC:18549]
ENSMMUG00000047385		0.827216	0.00188045		protein_coding
ENSMMUG00000040879	HSD11B1	0.819311	0.00261138	NCBI gene	protein_coding	hydroxysteroid 11-beta dehydrogenase 1 [Source:HGNC Symbol;Acc:HGNC:5208]
ENSMMUG00000013405	ADAMTS5	0.806889	0.00500688	HGNC Symbol	protein_coding	ADAM metallopeptidase with thrombospondin type 1 motif 5 [Source:HGNC Symbol;Acc:HGNC:221]
ENSMMUG00000013098		0.805759	0.00516025		protein_coding
ENSMMUG00000019054	LIPG	0.80463	0.00525917	HGNC Symbol	protein_coding	lipase G, endothelial type [Source:HGNC Symbol;Acc:HGNC:6623]
ENSMMUG00000018873		0.803501	0.00525917		protein_coding
ENSMMUG00000019901	SEPT11	0.803501	0.00525917	HGNC Symbol	protein_coding	septin 11 [Source:HGNC Symbol;Acc:HGNC:25589]
ENSMMUG00000020410	PRKN	0.800113	0.00534588	HGNC Symbol	protein_coding	parkin RBR E3 ubiquitin protein ligase [Source:HGNC Symbol;Acc:HGNC:8607]
ENSMMUG00000005927	EHF	0.797854	0.00573956	HGNC Symbol	protein_coding	ETS homologous factor [Source:HGNC Symbol;Acc:HGNC:3246]
ENSMMUG00000010702	EEPD1	0.797854	0.00573956	HGNC Symbol	protein_coding	endonuclease/exonuclease/phosphatase family domain containing 1 [Source:HGNC Symbol;Acc:HGNC:22223]
ENSMMUG00000039932		0.797054	0.00525917		protein_coding
ENSMMUG00000005541	C5orf46	0.796075	0.00525917	HGNC Symbol	protein_coding	chromosome 5 open reading frame 46 [Source:HGNC Symbol;Acc:HGNC:33768]
ENSMMUG00000042439		0.793337	0.00684894		protein_coding
ENSMMUG00000012324		0.792208	0.00684894		protein_coding
ENSMMUG00000014771	ZFHX2	0.792208	0.00684894	HGNC Symbol	protein_coding	zinc finger homeobox 2 [Source:HGNC Symbol;Acc:HGNC:20152]
ENSMMUG00000008709	CHIT1	0.791078	0.00685716	HGNC Symbol	protein_coding	chitinase 1 [Source:HGNC Symbol;Acc:HGNC:1936]
ENSMMUG00000007626	ITSN1	0.789949	0.00685716	HGNC Symbol	protein_coding	intersectin 1 [Source:HGNC Symbol;Acc:HGNC:6183]
ENSMMUG00000017310	TM4SF19	0.789949	0.00685716	NCBI gene	protein_coding
ENSMMUG00000019481	SLC26A7	0.785432	0.0075927	HGNC Symbol	protein_coding	solute carrier family 26 member 7 [Source:HGNC Symbol;Acc:HGNC:14467]
ENSMMUG00000019684	NQO1	0.785432	0.0075927	NCBI gene	protein_coding	NAD(P)H quinone dehydrogenase 1 [Source:HGNC Symbol;Acc:HGNC:2874]
ENSMMUG00000017065	IZUMO2	0.785089	0.00684894	NCBI gene	protein_coding	IZUMO family member 2 [Source:HGNC Symbol;Acc:HGNC:28518]
ENSMMUG00000043705		0.784303	0.00786431		lincRNA
ENSMMUG00000041572		0.782929	0.00685716		lincRNA
ENSMMUG00000009783	CCL11	0.782044	0.00842971	NCBI gene	protein_coding	eotaxin precursor [Source:RefSeq peptide;Acc:NP_001028046]
ENSMMUG00000038758	ARMS2	0.7817	0.00690174	HGNC Symbol	protein_coding	age-related maculopathy susceptibility 2 [Source:HGNC Symbol;Acc:HGNC:32685]
ENSMMUG00000041922		0.78057	0.00708287		lincRNA
ENSMMUG00000043458	TMEM178A	0.779785	0.00887257	HGNC Symbol	protein_coding	transmembrane protein 178A [Source:HGNC Symbol;Acc:HGNC:28517]
ENSMMUG00000048377		0.779785	0.00887257		lincRNA
ENSMMUG00000030244	CACNA2D1	0.778656	0.00917963	HGNC Symbol	protein_coding	calcium voltage-gated channel auxiliary subunit alpha2delta 1 [Source:HGNC Symbol;Acc:HGNC:1399]
ENSMMUG00000006795	DMGDH	0.777527	0.00934153	HGNC Symbol	protein_coding	dimethylglycine dehydrogenase [Source:HGNC Symbol;Acc:HGNC:24475]
ENSMMUG00000014818	MYLK	0.777527	0.00934153	HGNC Symbol	protein_coding	myosin light chain kinase [Source:HGNC Symbol;Acc:HGNC:7590]
ENSMMUG00000010352	NEXN	0.775268	0.00999066	HGNC Symbol	protein_coding	nexilin F-actin binding protein [Source:HGNC Symbol;Acc:HGNC:29557]
ENSMMUG00000048310		0.774635	0.00802285		lincRNA
ENSMMUG00000002321	SLC24A3	0.77188	0.0111946	HGNC Symbol	protein_coding	solute carrier family 24 member 3 [Source:HGNC Symbol;Acc:HGNC:10977]
ENSMMUG00000001479	LAMC2	0.769622	0.0117626	HGNC Symbol	protein_coding	laminin subunit gamma 2 [Source:HGNC Symbol;Acc:HGNC:6493]
ENSMMUG00000003100	GMNC	0.769622	0.0117626	HGNC Symbol	protein_coding	geminin coiled-coil domain containing [Source:HGNC Symbol;Acc:HGNC:40049]
ENSMMUG00000006442	KCNB1	0.767363	0.0121909	NCBI gene	protein_coding	potassium voltage-gated channel subfamily B member 1 [Source:HGNC Symbol;Acc:HGNC:6231]
ENSMMUG00000009257	TBX15	0.767015	0.00943609	HGNC Symbol	protein_coding	T-box 15 [Source:HGNC Symbol;Acc:HGNC:11594]
ENSMMUG00000009625	CCDC136	0.765104	0.0131636	HGNC Symbol	protein_coding	coiled-coil domain containing 136 [Source:HGNC Symbol;Acc:HGNC:22225]
ENSMMUG00000023265	AKAP12	0.763975	0.0134012	NCBI gene	protein_coding	A-kinase anchor protein 12 isoform 1 [Source:RefSeq peptide;Acc:NP_001265405]
ENSMMUG00000040169	LRRN2	0.763975	0.0134012	HGNC Symbol	protein_coding	leucine rich repeat neuronal 2 [Source:HGNC Symbol;Acc:HGNC:16914]
ENSMMUG00000002218	RAP1GAP	0.762846	0.0136469	HGNC Symbol	protein_coding	RAP1 GTPase activating protein [Source:HGNC Symbol;Acc:HGNC:9858]
ENSMMUG00000019689		0.762846	0.0136469		protein_coding
ENSMMUG00000013014	IL1RN	0.759458	0.0151543	HGNC Symbol	protein_coding	interleukin 1 receptor antagonist [Source:HGNC Symbol;Acc:HGNC:6000]
ENSMMUG00000017904	MAP1B	0.759458	0.0151543	NCBI gene	protein_coding	microtubule-associated protein 1B [Source:RefSeq peptide;Acc:NP_001252616]
ENSMMUG00000006421	ADCY1	0.758329	0.0156187	HGNC Symbol	protein_coding	adenylate cyclase 1 [Source:HGNC Symbol;Acc:HGNC:232]
ENSMMUG00000017636	FAM234B	0.757987	0.0119218	HGNC Symbol	protein_coding	family with sequence similarity 234 member B [Source:HGNC Symbol;Acc:HGNC:29288]
ENSMMUG00000047428		0.756848	0.0121909		protein_coding
ENSMMUG00000001917	MATK	0.75607	0.0161899	HGNC Symbol	protein_coding	megakaryocyte-associated tyrosine kinase [Source:HGNC Symbol;Acc:HGNC:6906]
ENSMMUG00000010034	SEMA5B	0.75607	0.0161899	HGNC Symbol	protein_coding	semaphorin 5B [Source:HGNC Symbol;Acc:HGNC:10737]
ENSMMUG00000007860	PPIP5K1	0.754941	0.0164885	HGNC Symbol	protein_coding	diphosphoinositol pentakisphosphate kinase 1 [Source:HGNC Symbol;Acc:HGNC:29023]
ENSMMUG00000004771	CXCL14	0.753811	0.0167958	NCBI gene	protein_coding	C-X-C motif chemokine ligand 14 [Source:HGNC Symbol;Acc:HGNC:10640]
ENSMMUG00000005610	PTPN4	0.752682	0.0171116	NCBI gene	protein_coding	protein tyrosine phosphatase, non-receptor type 4 [Source:HGNC Symbol;Acc:HGNC:9656]
ENSMMUG00000021260	TUFT1	0.749294	0.0190953	HGNC Symbol	protein_coding	tuftelin 1 [Source:HGNC Symbol;Acc:HGNC:12422]
ENSMMUG00000012458	AMIGO2	0.748165	0.0196526	HGNC Symbol	protein_coding	adhesion molecule with Ig like domain 2 [Source:HGNC Symbol;Acc:HGNC:24073]
ENSMMUG00000021364	GLCE	0.745906	0.0207263	NCBI gene	protein_coding	glucuronic acid epimerase [Source:HGNC Symbol;Acc:HGNC:17855]
ENSMMUG00000003905	DHDH	0.744777	0.0207263	HGNC Symbol	protein_coding	dihydrodiol dehydrogenase [Source:HGNC Symbol;Acc:HGNC:17887]
ENSMMUG00000005252	SULT4A1	0.744423	0.0161899	HGNC Symbol	protein_coding	sulfotransferase family 4A member 1 [Source:HGNC Symbol;Acc:HGNC:14903]
ENSMMUG00000004671	NLGN1	0.743648	0.0207263	NCBI gene	protein_coding	neuroligin 1 [Source:HGNC Symbol;Acc:HGNC:14291]
ENSMMUG00000008441	BANK1	0.743648	0.0207263	HGNC Symbol	protein_coding	B cell scaffold protein with ankyrin repeats 1 [Source:HGNC Symbol;Acc:HGNC:18233]
ENSMMUG00000041338	EYS	0.743648	0.0207263	HGNC Symbol	protein_coding	eyes shut homolog (Drosophila) [Source:HGNC Symbol;Acc:HGNC:21555]
ENSMMUG00000046656		0.743648	0.0207263		protein_coding
ENSMMUG00000001618	ATP6V0D2	0.742204	0.0165964	HGNC Symbol	protein_coding	ATPase H+ transporting V0 subunit d2 [Source:HGNC Symbol;Acc:HGNC:18266]
ENSMMUG00000022288	MARK1	0.74026	0.0229945	HGNC Symbol	protein_coding	microtubule affinity regulating kinase 1 [Source:HGNC Symbol;Acc:HGNC:6896]
ENSMMUG00000009699	SSUH2	0.73913	0.0231991	HGNC Symbol	protein_coding	ssu-2 homolog (C. elegans) [Source:HGNC Symbol;Acc:HGNC:24809]
ENSMMUG00000010826	RGL3	0.73913	0.0231991	HGNC Symbol	protein_coding	ral guanine nucleotide dissociation stimulator like 3 [Source:HGNC Symbol;Acc:HGNC:30282]
ENSMMUG00000007688	AMOT	0.738001	0.0236327	HGNC Symbol	protein_coding	angiomotin [Source:HGNC Symbol;Acc:HGNC:17810]
ENSMMUG00000011847	CDYL2	0.738001	0.0236327	HGNC Symbol	protein_coding	chromodomain Y like 2 [Source:HGNC Symbol;Acc:HGNC:23030]
ENSMMUG00000016256	MYO3B	0.733484	0.0256874	HGNC Symbol	protein_coding	myosin IIIB [Source:HGNC Symbol;Acc:HGNC:15576]
ENSMMUG00000022628	MMD	0.733484	0.0256874	NCBI gene	protein_coding	monocyte to macrophage differentiation factor [Source:RefSeq peptide;Acc:NP_001181739]
ENSMMUG00000040498		0.733126	0.0207263		miRNA
ENSMMUG00000040781		0.732955	0.0207263		protein_coding
ENSMMUG00000017703	COL25A1	0.731225	0.0268916	HGNC Symbol	protein_coding	collagen type XXV alpha 1 chain [Source:HGNC Symbol;Acc:HGNC:18603]
ENSMMUG00000014626	PCSK2	0.730847	0.0207263	NCBI gene	protein_coding	proprotein convertase subtilisin/kexin type 2 [Source:HGNC Symbol;Acc:HGNC:8744]
ENSMMUG00000012749		0.730096	0.0271734		protein_coding
ENSMMUG00000013071	UCHL1	0.730096	0.0271734	HGNC Symbol	protein_coding	ubiquitin C-terminal hydrolase L1 [Source:HGNC Symbol;Acc:HGNC:12513]
ENSMMUG00000015813	OVCH1	0.730096	0.0271734	HGNC Symbol	protein_coding	ovochymase 1 [Source:HGNC Symbol;Acc:HGNC:23080]
ENSMMUG00000012924	ANO3	0.727837	0.0282174	NCBI gene	protein_coding	anoctamin-3 [Source:RefSeq peptide;Acc:NP_001252833]
ENSMMUG00000041594	PRSS56	0.727837	0.0282174	HGNC Symbol	protein_coding	serine protease 56 [Source:HGNC Symbol;Acc:HGNC:39433]
ENSMMUG00000046364	BRINP1	0.727837	0.0282174	NCBI gene	protein_coding	BMP/retinoic acid-inducible neural-specific protein 1 precursor [Source:RefSeq peptide;Acc:NP_001247907]
ENSMMUG00000006734	TIMP3	0.726708	0.0289822	NCBI gene	protein_coding	Metalloproteinase inhibitor 3 [Source:UniProtKB/Swiss-Prot;Acc:Q5PXZ9]
ENSMMUG00000004258	FAM3B	0.725579	0.0290702	HGNC Symbol	protein_coding	family with sequence similarity 3 member B [Source:HGNC Symbol;Acc:HGNC:1253]
ENSMMUG00000004415	TNIP3	0.725579	0.0290702	HGNC Symbol	protein_coding	TNFAIP3 interacting protein 3 [Source:HGNC Symbol;Acc:HGNC:19315]
ENSMMUG00000017378	STS	0.724449	0.0296412	HGNC Symbol	protein_coding	steroid sulfatase [Source:HGNC Symbol;Acc:HGNC:11425]
ENSMMUG00000019761	GNA14	0.72332	0.0304375	NCBI gene	protein_coding	G protein subunit alpha 14 [Source:HGNC Symbol;Acc:HGNC:4382]
ENSMMUG00000002296	MSR1	0.722191	0.0310207	HGNC Symbol	protein_coding	macrophage scavenger receptor 1 [Source:HGNC Symbol;Acc:HGNC:7376]
ENSMMUG00000021308	C10orf71	0.721439	0.0256874	HGNC Symbol	protein_coding	chromosome 10 open reading frame 71 [Source:HGNC Symbol;Acc:HGNC:26973]
ENSMMUG00000004707	SLAMF9	0.721062	0.0316155	NCBI gene	protein_coding	SLAM family member 9 [Source:HGNC Symbol;Acc:HGNC:18430]
ENSMMUG00000020651	SLC24A2	0.720747	0.0256874	HGNC Symbol	protein_coding	solute carrier family 24 member 2 [Source:HGNC Symbol;Acc:HGNC:10976]
ENSMMUG00000016666	CHRDL1	0.719932	0.0322219	NCBI gene	protein_coding	chordin like 1 [Source:HGNC Symbol;Acc:HGNC:29861]
ENSMMUG00000039478		0.719739	0.0259544		lincRNA
ENSMMUG00000016476	TRAIP	0.718803	0.033073	HGNC Symbol	protein_coding	TRAF interacting protein [Source:HGNC Symbol;Acc:HGNC:30764]
ENSMMUG00000003015	TMEM254	0.717674	0.0339417	NCBI gene	protein_coding	transmembrane protein 254 [Source:HGNC Symbol;Acc:HGNC:25804]
ENSMMUG00000004764	MCAM	0.714286	0.0359127	HGNC Symbol	protein_coding	melanoma cell adhesion molecule [Source:HGNC Symbol;Acc:HGNC:6934]
ENSMMUG00000022263	MAMLD1	0.714286	0.0359127	HGNC Symbol	protein_coding	mastermind like domain containing 1 [Source:HGNC Symbol;Acc:HGNC:2568]
ENSMMUG00000017723	GUCY2D	0.713156	0.036121	HGNC Symbol	protein_coding	guanylate cyclase 2D, retinal [Source:HGNC Symbol;Acc:HGNC:4689]
ENSMMUG00000022466	C6orf163	0.712083	0.0290702	HGNC Symbol	protein_coding	chromosome 6 open reading frame 163 [Source:HGNC Symbol;Acc:HGNC:21403]
ENSMMUG00000005009	SLC38A11	0.712027	0.036121	HGNC Symbol	protein_coding	solute carrier family 38 member 11 [Source:HGNC Symbol;Acc:HGNC:26836]
ENSMMUG00000009703	OXTR	0.712027	0.036121	NCBI gene	protein_coding	Oxytocin receptor [Source:UniProtKB/Swiss-Prot;Acc:P56494]
ENSMMUG00000041051	TMEM178B	0.712027	0.036121	HGNC Symbol	protein_coding	transmembrane protein 178B [Source:HGNC Symbol;Acc:HGNC:44112]
ENSMMUG00000008640	STUM	0.710898	0.036121	NCBI gene	protein_coding	stum, mechanosensory transduction mediator homolog [Source:HGNC Symbol;Acc:HGNC:30491]
ENSMMUG00000010342	SLC38A3	0.710898	0.036121	NCBI gene	protein_coding	solute carrier family 38 member 3 [Source:HGNC Symbol;Acc:HGNC:18044]
ENSMMUG00000016335	PALMD	0.710898	0.036121	HGNC Symbol	protein_coding	palmdelphin [Source:HGNC Symbol;Acc:HGNC:15846]
ENSMMUG00000020951	NUAK1	0.710898	0.036121	HGNC Symbol	protein_coding	NUAK family kinase 1 [Source:HGNC Symbol;Acc:HGNC:14311]
ENSMMUG00000022119	GPLD1	0.710898	0.036121	HGNC Symbol	protein_coding	glycosylphosphatidylinositol specific phospholipase D1 [Source:HGNC Symbol;Acc:HGNC:4459]
ENSMMUG00000038255		0.710898	0.036121		protein_coding
ENSMMUG00000002295	CRABP2	0.709768	0.0366064	NCBI gene	protein_coding	cellular retinoic acid binding protein 2 [Source:HGNC Symbol;Acc:HGNC:2339]
ENSMMUG00000017259	DNAJC6	0.708639	0.037104	HGNC Symbol	protein_coding	DnaJ heat shock protein family (Hsp40) member C6 [Source:HGNC Symbol;Acc:HGNC:15469]
ENSMMUG00000021138	DMBT1	0.70751	0.0377028	HGNC Symbol	protein_coding	deleted in malignant brain tumors 1 [Source:HGNC Symbol;Acc:HGNC:2926]
ENSMMUG00000045712		0.70751	0.0377028		lincRNA
ENSMMUG00000037714	CLEC2L	0.705251	0.0386706	HGNC Symbol	protein_coding	C-type lectin domain family 2 member L [Source:HGNC Symbol;Acc:HGNC:21969]
ENSMMUG00000043632		0.704122	0.0394364		lincRNA
ENSMMUG00000007762	OTUB2	0.702993	0.03956	HGNC Symbol	protein_coding	OTU deubiquitinase, ubiquitin aldehyde binding 2 [Source:HGNC Symbol;Acc:HGNC:20351]
ENSMMUG00000014349	ITGAX	0.702993	0.03956	HGNC Symbol	protein_coding	integrin subunit alpha X [Source:HGNC Symbol;Acc:HGNC:6152]
ENSMMUG00000043959	MARCH2	0.702993	0.03956	HGNC Symbol	protein_coding	membrane associated ring-CH-type finger 2 [Source:HGNC Symbol;Acc:HGNC:28038]
ENSMMUG00000003503		0.702361	0.0352433		protein_coding
ENSMMUG00000008538	MFAP4	0.701863	0.0403474	HGNC Symbol	protein_coding	microfibril associated protein 4 [Source:HGNC Symbol;Acc:HGNC:7035]
ENSMMUG00000008439	ST18	0.699046	0.036121	HGNC Symbol	protein_coding	ST18, C2H2C-type zinc finger [Source:HGNC Symbol;Acc:HGNC:18695]
ENSMMUG00000011741	SYT12	0.698475	0.0423524	HGNC Symbol	protein_coding	synaptotagmin 12 [Source:HGNC Symbol;Acc:HGNC:18381]
ENSMMUG00000012109	TSPAN33	0.698475	0.0423524	HGNC Symbol	protein_coding	tetraspanin 33 [Source:HGNC Symbol;Acc:HGNC:28743]
ENSMMUG00000017301	TMEM54	0.698475	0.0423524	HGNC Symbol	protein_coding	transmembrane protein 54 [Source:HGNC Symbol;Acc:HGNC:24143]
ENSMMUG00000003424	CCDC42	0.697164	0.0363923	NCBI gene	protein_coding	coiled-coil domain containing 42 [Source:HGNC Symbol;Acc:HGNC:26528]
ENSMMUG00000002930		0.696217	0.0436061		protein_coding
ENSMMUG00000037975		0.696217	0.0436061		protein_coding
ENSMMUG00000049020		0.696217	0.0436061		lincRNA
ENSMMUG00000019953	LIX1	0.695639	0.037104	NCBI gene	protein_coding	limb and CNS expressed 1 [Source:HGNC Symbol;Acc:HGNC:18581]
ENSMMUG00000006339	CYP2E1	0.694154	0.0377028	NCBI gene	protein_coding	cytochrome P450 2E1 precursor [Source:RefSeq peptide;Acc:NP_001035303]
ENSMMUG00000009195	PLEK	0.693958	0.0444786	HGNC Symbol	protein_coding	pleckstrin [Source:HGNC Symbol;Acc:HGNC:9070]
ENSMMUG00000005797	ALDH1L2	0.692829	0.0446878	HGNC Symbol	protein_coding	aldehyde dehydrogenase 1 family member L2 [Source:HGNC Symbol;Acc:HGNC:26777]
ENSMMUG00000044961		0.692829	0.0446878		protein_coding
ENSMMUG00000022694	RFTN1	0.6917	0.0451999	HGNC Symbol	protein_coding	raftlin, lipid raft linker 1 [Source:HGNC Symbol;Acc:HGNC:30278]
ENSMMUG00000001811	FMN1	0.69057	0.0456881	HGNC Symbol	protein_coding	formin 1 [Source:HGNC Symbol;Acc:HGNC:3768]
ENSMMUG00000014816	PLIN3	0.689441	0.0461901	HGNC Symbol	protein_coding	perilipin 3 [Source:HGNC Symbol;Acc:HGNC:16893]
ENSMMUG00000017279	NELL2	0.689441	0.0461901	NCBI gene	protein_coding	neural EGFL like 2 [Source:HGNC Symbol;Acc:HGNC:7751]
ENSMMUG00000018680	KCNA2	0.689441	0.0461901	NCBI gene	protein_coding	potassium voltage-gated channel subfamily A member 2 [Source:HGNC Symbol;Acc:HGNC:6220]
ENSMMUG00000002242	MECOM	0.688312	0.0471174	HGNC Symbol	protein_coding	MDS1 and EVI1 complex locus [Source:HGNC Symbol;Acc:HGNC:3498]
ENSMMUG00000019298	SMCO3	0.688312	0.0471174	NCBI gene	protein_coding	single-pass membrane protein with coiled-coil domains 3 [Source:HGNC Symbol;Acc:HGNC:34401]
ENSMMUG00000018538		0.687182	0.0478514		lincRNA
ENSMMUG00000030035	CENPH	0.687182	0.0478514	HGNC Symbol	protein_coding	centromere protein H [Source:HGNC Symbol;Acc:HGNC:17268]
ENSMMUG00000040288		0.687182	0.0478514		protein_coding
ENSMMUG00000021097	SUSD1	0.686053	0.0485985	HGNC Symbol	protein_coding	sushi domain containing 1 [Source:HGNC Symbol;Acc:HGNC:25413]
ENSMMUG00000031452	FMNL2	0.686053	0.0485985	HGNC Symbol	protein_coding	formin like 2 [Source:HGNC Symbol;Acc:HGNC:18267]
ENSMMUG00000049050	RF00017	0.686053	0.0485985	RFAM	misc_RNA	RNA, 7SL, cytoplasmic 471, pseudogene [Source:HGNC Symbol;Acc:HGNC:46487]
ENSMMUG00000017637	GSG1	0.685167	0.0424066	HGNC Symbol	protein_coding	germ cell associated 1 [Source:HGNC Symbol;Acc:HGNC:19716]
ENSMMUG00000008447	FBLN5	0.684924	0.0495688	NCBI gene	protein_coding	fibulin-5 precursor [Source:RefSeq peptide;Acc:NP_001247463]
ENSMMUG00000008865	HRASLS	0.684924	0.0495688	HGNC Symbol	protein_coding	HRAS like suppressor [Source:HGNC Symbol;Acc:HGNC:14922]
ENSMMUG00000022993	C8B	0.683393	0.0436061	HGNC Symbol	protein_coding	complement C8 beta chain [Source:HGNC Symbol;Acc:HGNC:1353]
ENSMMUG00000003433	SLC26A5	0.683239	0.0436061	HGNC Symbol	protein_coding	solute carrier family 26 member 5 [Source:HGNC Symbol;Acc:HGNC:9359]
ENSMMUG00000033899	RF00619	0.682902	0.0437293	RFAM	snRNA
ENSMMUG00000037141	RF00619	0.680706	0.0445957	RFAM	snRNA	RNA, U6atac small nuclear 39, pseudogene [Source:HGNC Symbol;Acc:HGNC:46938]
ENSMMUG00000014020		0.679738	0.0446878		protein_coding
ENSMMUG00000003011	SP6	-0.687432	0.04136	HGNC Symbol	protein_coding	Sp6 transcription factor [Source:HGNC Symbol;Acc:HGNC:14530]
ENSMMUG00000020430	LUZP2	-0.687941	0.0410067	HGNC Symbol	protein_coding	leucine zipper protein 2 [Source:HGNC Symbol;Acc:HGNC:23206]
ENSMMUG00000018226	KIF27	-0.689441	0.0461901	HGNC Symbol	protein_coding	kinesin family member 27 [Source:HGNC Symbol;Acc:HGNC:18632]
ENSMMUG00000005144	NEK11	-0.69057	0.0456881	HGNC Symbol	protein_coding	NIMA related kinase 11 [Source:HGNC Symbol;Acc:HGNC:18593]
ENSMMUG00000014691	ID4	-0.69057	0.0456881	NCBI gene	protein_coding	inhibitor of DNA binding 4, HLH protein [Source:HGNC Symbol;Acc:HGNC:5363]
ENSMMUG00000032088	LNP1	-0.69057	0.0456881	HGNC Symbol	protein_coding	leukemia NUP98 fusion partner 1 [Source:HGNC Symbol;Acc:HGNC:28014]
ENSMMUG00000008425	PFKFB1	-0.6917	0.0451999	HGNC Symbol	protein_coding	6-phosphofructo-2-kinase/fructose-2,6-biphosphatase 1 [Source:HGNC Symbol;Acc:HGNC:8872]
ENSMMUG00000023807		-0.6917	0.0451999		protein_coding
ENSMMUG00000014404		-0.692829	0.0446878		protein_coding
ENSMMUG00000018004	PLCXD3	-0.692829	0.0446878	NCBI gene	protein_coding	phosphatidylinositol specific phospholipase C X domain containing 3 [Source:HGNC Symbol;Acc:HGNC:31822]
ENSMMUG00000019859		-0.693505	0.0377028		protein_coding
ENSMMUG00000007555	SEMA3A	-0.693958	0.0444786	HGNC Symbol	protein_coding	semaphorin 3A [Source:HGNC Symbol;Acc:HGNC:10723]
ENSMMUG00000019148	VTN	-0.693958	0.0444786	HGNC Symbol	protein_coding	vitronectin [Source:HGNC Symbol;Acc:HGNC:12724]
ENSMMUG00000009796	NKX3-1	-0.695088	0.0438202	NCBI gene	protein_coding	homeobox protein Nkx-3.1 [Source:RefSeq peptide;Acc:NP_001253152]
ENSMMUG00000011608	GLIS1	-0.695088	0.0438202	HGNC Symbol	protein_coding	GLIS family zinc finger 1 [Source:HGNC Symbol;Acc:HGNC:29525]
ENSMMUG00000021590	PCK2	-0.695088	0.0438202	NCBI gene	protein_coding	phosphoenolpyruvate carboxykinase 2, mitochondrial [Source:HGNC Symbol;Acc:HGNC:8725]
ENSMMUG00000038148	PARD6B	-0.695088	0.0438202	HGNC Symbol	protein_coding	par-6 family cell polarity regulator beta [Source:HGNC Symbol;Acc:HGNC:16245]
ENSMMUG00000021095	DSG2	-0.698475	0.0423524	HGNC Symbol	protein_coding	desmoglein 2 [Source:HGNC Symbol;Acc:HGNC:3049]
ENSMMUG00000008757	SHF	-0.699605	0.041964	HGNC Symbol	protein_coding	Src homology 2 domain containing F [Source:HGNC Symbol;Acc:HGNC:25116]
ENSMMUG00000022161	CA11	-0.699605	0.041964	HGNC Symbol	protein_coding	carbonic anhydrase 11 [Source:HGNC Symbol;Acc:HGNC:1370]
ENSMMUG00000019383	KLHL4	-0.701863	0.0403474	HGNC Symbol	protein_coding	kelch like family member 4 [Source:HGNC Symbol;Acc:HGNC:6355]
ENSMMUG00000004009	OPLAH	-0.702993	0.03956	HGNC Symbol	protein_coding	5-oxoprolinase, ATP-hydrolysing [Source:HGNC Symbol;Acc:HGNC:8149]
ENSMMUG00000021665	RASSF7	-0.702993	0.03956	HGNC Symbol	protein_coding	Ras association domain family member 7 [Source:HGNC Symbol;Acc:HGNC:1166]
ENSMMUG00000002924	RHOU	-0.704122	0.0394364	NCBI gene	protein_coding	rho-related GTP-binding protein RhoU [Source:RefSeq peptide;Acc:NP_001252646]
ENSMMUG00000000749		-0.706381	0.0377028		protein_coding
ENSMMUG00000000887	ADHFE1	-0.706381	0.0377028	HGNC Symbol	protein_coding	alcohol dehydrogenase, iron containing 1 [Source:HGNC Symbol;Acc:HGNC:16354]
ENSMMUG00000019254	PLA2G7	-0.706381	0.0377028	HGNC Symbol	protein_coding	phospholipase A2 group VII [Source:HGNC Symbol;Acc:HGNC:9040]
ENSMMUG00000022979	TPT1	-0.706381	0.0377028	NCBI gene	protein_coding	translationally-controlled tumor protein [Source:RefSeq peptide;Acc:NP_001253308]
ENSMMUG00000012229	MYO3A	-0.70831	0.0313482	HGNC Symbol	protein_coding	myosin IIIA [Source:HGNC Symbol;Acc:HGNC:7601]
ENSMMUG00000013744	CRLS1	-0.708639	0.037104	HGNC Symbol	protein_coding	cardiolipin synthase 1 [Source:HGNC Symbol;Acc:HGNC:16148]
ENSMMUG00000031840		-0.709768	0.0366064		protein_coding
ENSMMUG00000014786		-0.712027	0.036121		protein_coding
ENSMMUG00000016180	MRPS30	-0.712027	0.036121	HGNC Symbol	protein_coding	mitochondrial ribosomal protein S30 [Source:HGNC Symbol;Acc:HGNC:8769]
ENSMMUG00000008759	WEE1	-0.713156	0.036121	HGNC Symbol	protein_coding	WEE1 G2 checkpoint kinase [Source:HGNC Symbol;Acc:HGNC:12761]
ENSMMUG00000005232	RARRES2	-0.715415	0.0352433	NCBI gene	protein_coding	retinoic acid receptor responder 2 [Source:HGNC Symbol;Acc:HGNC:9868]
ENSMMUG00000012992	NFE2	-0.715415	0.0352433	NCBI gene	protein_coding	nuclear factor, erythroid 2 [Source:HGNC Symbol;Acc:HGNC:7780]
ENSMMUG00000029123		-0.715415	0.0352433		protein_coding
ENSMMUG00000012423	ZNF804A	-0.718441	0.02679	HGNC Symbol	protein_coding	zinc finger protein 804A [Source:HGNC Symbol;Acc:HGNC:21711]
ENSMMUG00000014784	DSP	-0.719932	0.0322219	HGNC Symbol	protein_coding	desmoplakin [Source:HGNC Symbol;Acc:HGNC:3052]
ENSMMUG00000009155		-0.722191	0.0310207		protein_coding
ENSMMUG00000019174	NNAT	-0.725579	0.0290702	HGNC Symbol	protein_coding	neuronatin [Source:HGNC Symbol;Acc:HGNC:7860]
ENSMMUG00000043963	KLK11	-0.725579	0.0290702	HGNC Symbol	protein_coding	kallikrein related peptidase 11 [Source:HGNC Symbol;Acc:HGNC:6359]
ENSMMUG00000002261	FBXO2	-0.728967	0.0279151	HGNC Symbol	protein_coding	F-box protein 2 [Source:HGNC Symbol;Acc:HGNC:13581]
ENSMMUG00000004552	DDT	-0.733484	0.0256874	NCBI gene	protein_coding
ENSMMUG00000009289		-0.733484	0.0256874		protein_coding
ENSMMUG00000042571		-0.736872	0.0242952		protein_coding
ENSMMUG00000021078	ATP1B1	-0.73913	0.0231991	NCBI gene	protein_coding	ATPase Na+/K+ transporting subunit beta 1 [Source:HGNC Symbol;Acc:HGNC:804]
ENSMMUG00000002427	GCK	-0.743648	0.0207263	HGNC Symbol	protein_coding	glucokinase [Source:HGNC Symbol;Acc:HGNC:4195]
ENSMMUG00000021034	C6	-0.752682	0.0171116	HGNC Symbol	protein_coding	complement C6 [Source:HGNC Symbol;Acc:HGNC:1339]
ENSMMUG00000015616	TNK1	-0.754941	0.0164885	HGNC Symbol	protein_coding	tyrosine kinase non receptor 1 [Source:HGNC Symbol;Acc:HGNC:11940]
ENSMMUG00000015407	PDLIM3	-0.75607	0.0161899	NCBI gene	protein_coding	PDZ and LIM domain 3 [Source:HGNC Symbol;Acc:HGNC:20767]
ENSMMUG00000019570		-0.75624	0.0121909		protein_coding
ENSMMUG00000006662	MME	-0.769622	0.0117626	NCBI gene	protein_coding	membrane metalloendopeptidase [Source:HGNC Symbol;Acc:HGNC:7154]
ENSMMUG00000020809	WNT3	-0.77301	0.0108375	HGNC Symbol	protein_coding	Wnt family member 3 [Source:HGNC Symbol;Acc:HGNC:12782]
ENSMMUG00000010638	UNC5D	-0.780915	0.00872376	HGNC Symbol	protein_coding	unc-5 netrin receptor D [Source:HGNC Symbol;Acc:HGNC:18634]
ENSMMUG00000009226	MAP3K21	-0.786561	0.00747201	NCBI gene	protein_coding	mitogen-activated protein kinase kinase kinase MLK4 [Source:RefSeq peptide;Acc:NP_001252605]
ENSMMUG00000018170	THEMIS2	-0.786561	0.00747201	HGNC Symbol	protein_coding	thymocyte selection associated family member 2 [Source:HGNC Symbol;Acc:HGNC:16839]
ENSMMUG00000015849	RNF175	-0.791078	0.00685716	HGNC Symbol	protein_coding	ring finger protein 175 [Source:HGNC Symbol;Acc:HGNC:27735]
ENSMMUG00000003833	RASSF6	-0.796725	0.00594605	HGNC Symbol	protein_coding	Ras association domain family member 6 [Source:HGNC Symbol;Acc:HGNC:20796]
ENSMMUG00000003515	SLC6A4	-0.801242	0.00525917	NCBI gene	protein_coding	Sodium-dependent serotonin transporter [Source:UniProtKB/Swiss-Prot;Acc:Q9MYX0]
ENSMMUG00000003974	GREB1L	-0.801242	0.00525917	HGNC Symbol	protein_coding	growth regulation by estrogen in breast cancer 1 like [Source:HGNC Symbol;Acc:HGNC:31042]
ENSMMUG00000011413	ASIC2	-0.802372	0.00525917	NCBI gene	protein_coding
ENSMMUG00000022615	EGFL6	-0.813665	0.00336934	HGNC Symbol	protein_coding	EGF like domain multiple 6 [Source:HGNC Symbol;Acc:HGNC:3235]
ENSMMUG00000040764		-0.815024	0.0031898		protein_coding
ENSMMUG00000001405	PPP1R1B	-0.82632	0.00216162	NCBI gene	protein_coding	protein phosphatase 1 regulatory inhibitor subunit 1B [Source:HGNC Symbol;Acc:HGNC:9287]
ENSMMUG00000047850	ADH1B	-0.841897	0.00161431	NCBI gene	protein_coding	alcohol dehydrogenase 1B [Source:RefSeq peptide;Acc:NP_001247556]

## Sheet: Table-S8
List of significant DMRs (Sidak p-value < 0.1; methylation difference > 10%) for T+WSD.
DMR.ID	chr	start	end	region_length	num_cpgs	meth.diff	Sidak_Pval	prom	exon	intron	intergenic	gene.overlap.GeneID	promoter.GeneID	nearest.TSS	tss.GeneID	gene.overlap.gene.name	gene.overlap.source.of.gene.name	gene.overlap.gene.type	gene.overlap.gene.description	gene.overlap.ensembl.family.description	promoter.gene.name	promoter.source.of.gene.name	promoter.gene.type	promoter.gene.description	promoter.ensembl.family.description	tss.gene.name	tss.source.of.gene.name	tss.gene.type	tss.gene.description	tss.ensembl.family.description
17_14993387_-35.25	17	14993387	14993457	70	3	-35.2516	0.001443	1	0	1	0	ENSMMUG00000019831	ENSMMUG00000005425	NA	NA	NBEA	HGNC Symbol	protein_coding	neurobeachin [Source:HGNC Symbol;Acc:HGNC:7648]	NEUROBEACHIN LYSOSOMAL TRAFFICKING REGULATOR 2	MAB21L1	NCBI gene	protein_coding	mab-21 like 1 [Source:HGNC Symbol;Acc:HGNC:6757]	MAB 21	NA	NA	NA	NA	NA
14_6249935_-33.28	14	6249935	6249998	63	4	-33.2776	0.09643	0	0	1	0	ENSMMUG00000031237	NA	NA	NA	LRP5	HGNC Symbol	protein_coding	LDL receptor related protein 5 [Source:HGNC Symbol;Acc:HGNC:6697]	LOW DENSITY LIPOPROTEIN RECEPTOR RELATED 5 LRP 5	NA	NA	NA	NA	NA	NA	NA	NA	NA	NA
16_75255975_-32.53	16	75255975	75256046	71	4	-32.5307	0.03402	0	0	1	0	ENSMMUG00000042213	NA	NA	NA			lincRNA			NA	NA	NA	NA	NA	NA	NA	NA	NA	NA
19_16090508_-32.39	19	16090508	16090571	63	6	-32.388	0.002248	0	0	0	1	NA	NA	22150	ENSMMUG00000004283	NA	NA	NA	NA	NA	NA	NA	NA	NA	NA	CIB3	NCBI gene	protein_coding	calcium and integrin binding family member 3 [Source:HGNC Symbol;Acc:HGNC:24580]	CALCIUM AND INTEGRIN BINDING FAMILY MEMBER 3
3_44475825_-31.36	3	44475825	44475979	154	5	-31.3554	5.85e-05	0	0	1	0	ENSMMUG00000022555	NA	NA	NA	GALNT17	NCBI gene	protein_coding	polypeptide N-acetylgalactosaminyltransferase 17 [Source:HGNC Symbol;Acc:HGNC:16347]	POLYPEPTIDE N ACETYLGALACTOSAMINYLTRANSFERASE 17 EC_2.4.1.41 POLYPEPTIDE GALNAC TRANSFERASE 3 GALNAC T 3 PP GANTASE 3 UDP ACETYLGALACTOSAMINYLTRANSFERASE 3 UDP GALNAC:POLYPEPTIDE N ACETYLGALACTOSAMINYLTRANSFERASE 3 WILLIAMS BEUREN SYNDROME CHROMOSOMAL REGION 17	NA	NA	NA	NA	NA	NA	NA	NA	NA	NA
10_88908189_-30.98	10	88908189	88908256	67	7	-30.9829	2.154e-06	0	1	1	0	ENSMMUG00000020949	NA	NA	NA	GRAMD4	HGNC Symbol	protein_coding	GRAM domain containing 4 [Source:HGNC Symbol;Acc:HGNC:29113]	GRAM DOMAIN CONTAINING 4	NA	NA	NA	NA	NA	NA	NA	NA	NA	NA
11_52716933_-30.81	11	52716933	52717070	137	14	-30.8063	1.347e-08	0	0	0	1	NA	NA	13893	ENSMMUG00000028542	NA	NA	NA	NA	NA	NA	NA	NA	NA	NA			miRNA
14_4404626_-30.39	14	4404626	4404682	56	4	-30.395	0.002229	0	0	0	1	NA	NA	-49146	ENSMMUG00000013265	NA	NA	NA	NA	NA	NA	NA	NA	NA	NA	PPFIA1	HGNC Symbol	protein_coding	PTPRF interacting protein alpha 1 [Source:HGNC Symbol;Acc:HGNC:9245]	LIPRIN ALPHA TYROSINE PHOSPHATASE RECEPTOR TYPE F POLYPEPTIDE INTERACTING ALPHA PTPRF INTERACTING ALPHA
3_57838567_-29.47	3	57838567	57838620	53	3	-29.4729	0.0008592	0	0	0	1	NA	NA	72001	ENSMMUG00000037668	NA	NA	NA	NA	NA	NA	NA	NA	NA	NA			protein_coding
5_93207797_-27.72	5	93207797	93207866	69	4	-27.7185	1.85e-06	0	0	0	1	NA	NA	112911	ENSMMUG00000033782	NA	NA	NA	NA	NA	NA	NA	NA	NA	NA			miRNA
4_31195195_-27.44	4	31195195	31195263	68	3	-27.4416	0.05545	1	0	0	0	NA	ENSMMUG00000039519	-2371	ENSMMUG00000039519	NA	NA	NA	NA	NA			protein_coding		CLASS I HISTOCOMPATIBILITY ANTIGEN ALPHA CHAIN PRECURSOR MHC CLASS I ANTIGEN			protein_coding		CLASS I HISTOCOMPATIBILITY ANTIGEN ALPHA CHAIN PRECURSOR MHC CLASS I ANTIGEN
19_187146_-27.19	19	187146	187207	61	5	-27.1935	0.001186	0	0	1	0	ENSMMUG00000000485	NA	NA	NA	SHC2	HGNC Symbol	protein_coding	SHC adaptor protein 2 [Source:HGNC Symbol;Acc:HGNC:29869]	SHC TRANSFORMING SHC TRANSFORMING SRC HOMOLOGY 2 DOMAIN CONTAINING TRANSFORMING SH2 DOMAIN	NA	NA	NA	NA	NA	NA	NA	NA	NA	NA
7_39586950_-27	7	39586950	39586971	21	2	-26.9993	0.03351	0	0	0	1	NA	NA	38899	ENSMMUG00000043132	NA	NA	NA	NA	NA	NA	NA	NA	NA	NA			protein_coding		NUCLEASE SENSITIVE ELEMENT BINDING 1 CCAAT BINDING TRANSCRIPTION FACTOR I SUBUNIT A CBF A DNA BINDING B DBPB ENHANCER FACTOR I SUBUNIT A EFI A Y BOX TRANSCRIPTION FACTOR Y BOX BINDING 1 YB 1
8_1604543_-26.93	8	1604543	1604616	73	4	-26.9307	0.06536	0	0	1	0	ENSMMUG00000009472	NA	NA	NA	ARHGEF10	HGNC Symbol	protein_coding	Rho guanine nucleotide exchange factor 10 [Source:HGNC Symbol;Acc:HGNC:14103]	RHO GUANINE NUCLEOTIDE EXCHANGE FACTOR	NA	NA	NA	NA	NA	NA	NA	NA	NA	NA
20_25996215_-26.93	20	25996215	25996251	36	4	-26.9281	5.426e-05	0	0	0	1	NA	NA	-8638	ENSMMUG00000015832	NA	NA	NA	NA	NA	NA	NA	NA	NA	NA			protein_coding
8_56410029_-26.91	8	56410029	56410094	65	5	-26.9101	0.00139	0	0	0	1	NA	NA	-14372	ENSMMUG00000001100	NA	NA	NA	NA	NA	NA	NA	NA	NA	NA	UBXN2B	NCBI gene	protein_coding	UBX domain protein 2B [Source:HGNC Symbol;Acc:HGNC:27035]	UBX DOMAIN CONTAINING
6_148615705_-26.4	6	148615705	148615777	72	2	-26.401	0.01327	0	0	1	0	ENSMMUG00000005414	NA	NA	NA	NDST1	NCBI gene	protein_coding	N-deacetylase and N-sulfotransferase 1 [Source:HGNC Symbol;Acc:HGNC:7680]	BIFUNCTIONAL HEPARAN SULFATE N DEACETYLASE/N SULFOTRANSFERASE 1 EC_2.8.2.8 GLUCOSAMINYL N DEACETYLASE/N SULFOTRANSFERASE 1 NDST 1 N HEPARAN SULFATE SULFOTRANSFERASE 1 N HSST 1 [HEPARAN SULFATE] GLUCOSAMINE N SULFOTRANSFERASE 1 HSNST 1 [INCLUDES HEPARAN SULFATE N DEACETYLASE 1 EC 3 ; HEPARAN SULFATE N SULFOTRANSFERASE 1 EC_2.8.2.- ]	NA	NA	NA	NA	NA	NA	NA	NA	NA	NA
9_6110391_-26.25	9	6110391	6110535	144	12	-26.2515	0.0002961	0	0	1	0	ENSMMUG00000010596	NA	NA	NA	PFKFB3	HGNC Symbol	protein_coding	6-phosphofructo-2-kinase/fructose-2,6-biphosphatase 3 [Source:HGNC Symbol;Acc:HGNC:8874]	6 PHOSPHOFRUCTO 2 KINASE/FRUCTOSE 2 6 BISPHOSPHATASE 6PF 2 K/FRU 2 6 P2ASE PFK/FBPASE 6PF 2 K/FRU 2 6 P2ASE ISOZYME [INCLUDES 6 PHOSPHOFRUCTO 2 KINASE EC_2.7.1.105 ; FRUCTOSE 2 6 BISPHOSPHATASE EC_3.1.3.- 46 ]	NA	NA	NA	NA	NA	NA	NA	NA	NA	NA
2_84975215_-26.09	2	84975215	84975285	70	3	-26.0887	0.006613	0	0	1	0	ENSMMUG00000016602	NA	NA	NA	IL17RD	HGNC Symbol	protein_coding	interleukin 17 receptor D [Source:HGNC Symbol;Acc:HGNC:17616]	INTERLEUKIN 17 RECEPTOR D PRECURSOR IL 17 RECEPTOR D IL 17RD INTERLEUKIN 17 RECEPTOR SEF HOMOLOG	NA	NA	NA	NA	NA	NA	NA	NA	NA	NA
2_69800348_-25.68	2	69800348	69800419	71	4	-25.6786	0.002164	0	0	0	1	NA	NA	85655	ENSMMUG00000044219	NA	NA	NA	NA	NA	NA	NA	NA	NA	NA			protein_coding		COILED COIL DOMAIN CONTAINING 137
1_86353276_-25.53	1	86353276	86353337	61	2	-25.5313	3.71e-06	0	0	0	1	NA	NA	221401	ENSMMUG00000001380	NA	NA	NA	NA	NA	NA	NA	NA	NA	NA	ODF2L	HGNC Symbol	protein_coding	outer dense fiber of sperm tails 2 like [Source:HGNC Symbol;Acc:HGNC:29225]	OUTER DENSE FIBER 2 CENEXIN OUTER DENSE FIBER OF SPERM TAILS 2
8_862039_-25.35	8	862039	862110	71	2	-25.3484	0.002484	0	0	1	0	ENSMMUG00000045751	NA	NA	NA			lincRNA			NA	NA	NA	NA	NA	NA	NA	NA	NA	NA
15_4349180_-25.01	15	4349180	4349228	48	5	-25.0071	0.005458	0	0	0	1	NA	NA	-11588	ENSMMUG00000017214	NA	NA	NA	NA	NA	NA	NA	NA	NA	NA	VAV2	NCBI gene	protein_coding	vav guanine nucleotide exchange factor 2 [Source:HGNC Symbol;Acc:HGNC:12658]	GUANINE NUCLEOTIDE EXCHANGE FACTOR VAV2 VAV 2
8_137598177_-24.64	8	137598177	137598323	146	7	-24.6397	0.04804	0	0	1	0	ENSMMUG00000020326	NA	NA	NA	FAM135B	HGNC Symbol	protein_coding	family with sequence similarity 135 member B [Source:HGNC Symbol;Acc:HGNC:28029]	UNKNOWN	NA	NA	NA	NA	NA	NA	NA	NA	NA	NA
20_56878736_-24.57	20	56878736	56878808	72	7	-24.5701	3.487e-06	1	0	0	0	NA	ENSMMUG00000009688	-223	ENSMMUG00000009688	NA	NA	NA	NA	NA	IST1	HGNC Symbol	protein_coding	IST1, ESCRT-III associated factor [Source:HGNC Symbol;Acc:HGNC:28977]	IST1	IST1	HGNC Symbol	protein_coding	IST1, ESCRT-III associated factor [Source:HGNC Symbol;Acc:HGNC:28977]	IST1
7_2847435_-24.43	7	2847435	2847584	149	6	-24.4307	5.168e-05	0	0	0	1	NA	NA	-50878	ENSMMUG00000048717	NA	NA	NA	NA	NA	NA	NA	NA	NA	NA			protein_coding		28S RIBOSOMAL S18C MITOCHONDRIAL PRECURSOR MRP S18 C MRPS18 C S18MT C 28S RIBOSOMAL S18 1 MITOCHONDRIAL MRP S18 1
16_71147590_-24.38	16	71147590	71147659	69	3	-24.3802	0.02284	1	0	1	0	ENSMMUG00000001321	ENSMMUG00000001321	NA	NA	SEPT9	HGNC Symbol	protein_coding	septin 9 [Source:HGNC Symbol;Acc:HGNC:7323]		SEPT9	HGNC Symbol	protein_coding	septin 9 [Source:HGNC Symbol;Acc:HGNC:7323]		NA	NA	NA	NA	NA
9_128448104_-24.33	9	128448104	128448290	186	6	-24.3325	0.01015	0	0	1	0	ENSMMUG00000022364	NA	NA	NA	STK32C	HGNC Symbol	protein_coding	serine/threonine kinase 32C [Source:HGNC Symbol;Acc:HGNC:21332]	SERINE/THREONINE KINASE 32C EC_2.7.11.1	NA	NA	NA	NA	NA	NA	NA	NA	NA	NA
13_45901266_-24.31	13	45901266	45901471	205	16	-24.3121	0.0002237	0	0	0	1	NA	NA	-14692	ENSMMUG00000044564	NA	NA	NA	NA	NA	NA	NA	NA	NA	NA			lincRNA
7_7239490_-24.08	7	7239490	7239807	317	7	-24.0847	6.688e-07	0	1	0	0	ENSMMUG00000049198	NA	NA	NA			protein_coding		KRUEPPEL FACTOR 13 BASIC TRANSCRIPTION ELEMENT BINDING 3 BTE BINDING 3 TRANSCRIPTION FACTOR RANTES FACTOR OF LATE ACTIVATED T LYMPHOCYTES 1 RFLAT 1 TRANSCRIPTION FACTOR BTEB3	NA	NA	NA	NA	NA	NA	NA	NA	NA	NA
13_108277165_-23.98	13	108277165	108277229	64	2	-23.9795	0.001374	1	0	0	0	NA	ENSMMUG00000011578	-265	ENSMMUG00000011578	NA	NA	NA	NA	NA	PAX8	HGNC Symbol	protein_coding	paired box 8 [Source:HGNC Symbol;Acc:HGNC:8622]	PAIRED BOX PAX 8	PAX8	HGNC Symbol	protein_coding	paired box 8 [Source:HGNC Symbol;Acc:HGNC:8622]	PAIRED BOX PAX 8
13_11826133_-23.97	13	11826133	11826328	195	4	-23.9663	0.003145	0	0	0	1	NA	NA	113726	ENSMMUG00000037673	NA	NA	NA	NA	NA	NA	NA	NA	NA	NA			protein_coding
3_9207774_-23.87	3	9207774	9207916	142	5	-23.8694	0.0009352	0	0	0	1	NA	NA	76815	ENSMMUG00000018131	NA	NA	NA	NA	NA	NA	NA	NA	NA	NA	DYRK1A	NCBI gene	protein_coding	dual specificity tyrosine-phosphorylation-regulated kinase 1A [Source:RefSeq peptide;Acc:NP_001245072]	DUAL SPECIFICITY TYROSINE PHOSPHORYLATION REGULATED KINASE 1A DUAL SPECIFICITY YAK1 RELATED KINASE KINASE MINIBRAIN HOMOLOG MNBH
14_49825074_-23.64	14	49825074	49825135	61	3	-23.6418	0.006659	0	0	0	1	NA	NA	2634	ENSMMUG00000046371	NA	NA	NA	NA	NA	NA	NA	NA	NA	NA			lincRNA
20_69253951_-23.62	20	69253951	69254000	49	5	-23.6245	0.01071	0	0	0	1	NA	NA	-50381	ENSMMUG00000018961	NA	NA	NA	NA	NA	NA	NA	NA	NA	NA	TLDC1	HGNC Symbol	protein_coding	TBC/LysM-associated domain containing 1 [Source:HGNC Symbol;Acc:HGNC:29325]	TLD DOMAIN CONTAINING 1 TBC/LYSM ASSOCIATED DOMAIN CONTAINING 1
16_7358401_-23.62	16	7358401	7358512	111	7	-23.6203	0.0007145	0	1	1	0	ENSMMUG00000015616	NA	NA	NA	TNK1	HGNC Symbol	protein_coding	tyrosine kinase non receptor 1 [Source:HGNC Symbol;Acc:HGNC:11940]	NON RECEPTOR TYROSINE KINASE TNK1 EC_2.7.10.2 KINASE	NA	NA	NA	NA	NA	NA	NA	NA	NA	NA
16_75344778_-23.58	16	75344778	75344924	146	5	-23.5841	0.01104	0	0	0	1	NA	NA	1543	ENSMMUG00000040672	NA	NA	NA	NA	NA	NA	NA	NA	NA	NA			protein_coding
3_455559_-23.42	3	455559	455604	45	4	-23.4247	0.02467	1	0	1	0	ENSMMUG00000039473	ENSMMUG00000039473	NA	NA	C21orf58	HGNC Symbol	protein_coding	chromosome 21 open reading frame 58 [Source:HGNC Symbol;Acc:HGNC:1300]	UNCHARACTERIZED	C21orf58	HGNC Symbol	protein_coding	chromosome 21 open reading frame 58 [Source:HGNC Symbol;Acc:HGNC:1300]	UNCHARACTERIZED	NA	NA	NA	NA	NA
14_56167040_-23.41	14	56167040	56167074	34	2	-23.4081	0.08321	0	0	0	1	NA	NA	11623	ENSMMUG00000016387	NA	NA	NA	NA	NA	NA	NA	NA	NA	NA	ADM	HGNC Symbol	protein_coding	adrenomedullin [Source:HGNC Symbol;Acc:HGNC:259]	ADM PRECURSOR[CONTAINS ADRENOMEDULLIN AM ; PROADRENOMEDULLIN N 20 TERMINAL PEPTIDE PROAM N TERMINAL 20 PEPTIDE PAMP PROAM N20 ]
20_27755467_-23.4	20	27755467	27755517	50	3	-23.3956	0.01289	1	1	1	0	ENSMMUG00000011798	ENSMMUG00000045213	NA	NA			protein_coding		EUKARYOTIC TRANSLATION INITIATION FACTOR 3 SUBUNIT C EIF3C EUKARYOTIC TRANSLATION INITIATION FACTOR 3.93 KDA SUBUNIT HOMOLOG EIF3 P93 TRANSLATION INITIATION FACTOR EIF3 P93 SUBUNIT HOMOLOG			miRNA			NA	NA	NA	NA	NA
16_17150856_-23.35	16	17150856	17151029	173	7	-23.3453	1.731e-05	0	0	0	1	NA	NA	-6326	ENSMMUG00000045912	NA	NA	NA	NA	NA	NA	NA	NA	NA	NA			protein_coding
13_10337169_-23.2	13	10337169	10337367	198	11	-23.1994	3.509e-08	0	0	1	0	ENSMMUG00000020440	NA	NA	NA	HPCAL1	NCBI gene	protein_coding	hippocalcin like 1 [Source:HGNC Symbol;Acc:HGNC:5145]	HIPPOCALCIN 1	NA	NA	NA	NA	NA	NA	NA	NA	NA	NA
16_42631620_-23.13	16	42631620	42631695	75	8	-23.1322	8.659e-09	0	0	1	0	ENSMMUG00000005869	NA	NA	NA	NPEPPS	HGNC Symbol	protein_coding	aminopeptidase puromycin sensitive [Source:HGNC Symbol;Acc:HGNC:7900]	AMINOPEPTIDASE	NA	NA	NA	NA	NA	NA	NA	NA	NA	NA
13_69871482_-23.12	13	69871482	69871629	147	5	-23.1176	0.02176	0	0	1	0	ENSMMUG00000042579	NA	NA	NA			lincRNA			NA	NA	NA	NA	NA	NA	NA	NA	NA	NA
10_36534375_-23.09	10	36534375	36534444	69	4	-23.0917	0.07169	0	1	1	0	ENSMMUG00000022076	NA	NA	NA	ADAM33	HGNC Symbol	protein_coding	ADAM metallopeptidase domain 33 [Source:HGNC Symbol;Acc:HGNC:15478]	DISINTEGRIN AND METALLOPROTEINASE DOMAIN CONTAINING PRECURSOR ADAM EC_3.4.24.-	NA	NA	NA	NA	NA	NA	NA	NA	NA	NA
12_85803623_-23.02	12	85803623	85803653	30	4	-23.0247	0.006967	0	0	0	1	NA	NA	170437	ENSMMUG00000002648	NA	NA	NA	NA	NA	NA	NA	NA	NA	NA	ICOS	NCBI gene	protein_coding	inducible T cell costimulator [Source:HGNC Symbol;Acc:HGNC:5351]	INDUCIBLE T CELL COSTIMULATOR PRECURSOR ACTIVATION INDUCIBLE LYMPHOCYTE IMMUNOMEDIATORY MOLECULE CD278 ANTIGEN
19_8483464_-23.02	19	8483464	8483609	145	7	-23.0202	0.003548	1	0	1	0	ENSMMUG00000043389	ENSMMUG00000028895	NA	NA			protein_coding		NADH DEHYDROGENASE [UBIQUINONE] 1 ALPHA SUBCOMPLEX SUBUNIT 7 COMPLEX I B14 5A CI B14 5A NADH UBIQUINONE OXIDOREDUCTASE SUBUNIT B14 5A	RPS28	NCBI gene	protein_coding	ribosomal protein S28 [Source:HGNC Symbol;Acc:HGNC:10418]	RIBOSOMAL S28	NA	NA	NA	NA	NA
16_18539979_-22.97	16	18539979	18540139	160	8	-22.9718	0.05796	0	0	1	0	ENSMMUG00000013535	NA	NA	NA	SHMT1	NCBI gene	protein_coding		SERINE HYDROXYMETHYLTRANSFERASE SHMT EC_2.1.2.1 GLYCINE HYDROXYMETHYLTRANSFERASE SERINE METHYLASE	NA	NA	NA	NA	NA	NA	NA	NA	NA	NA
9_52107771_-22.97	9	52107771	52107841	70	4	-22.9687	0.0003503	0	0	1	0	ENSMMUG00000013895	NA	NA	NA	TSPAN14	HGNC Symbol	protein_coding	tetraspanin 14 [Source:HGNC Symbol;Acc:HGNC:23303]	TETRASPANIN 14 TSPAN 14 TRANSMEMBRANE 4 SUPERFAMILY MEMBER 14	NA	NA	NA	NA	NA	NA	NA	NA	NA	NA
12_118123459_-22.94	12	118123459	118123497	38	4	-22.9372	0.05508	0	0	1	0	ENSMMUG00000009346	NA	NA	NA	AGAP1	NCBI gene	protein_coding	ArfGAP with GTPase domain, ankyrin repeat and PH domain 1 [Source:HGNC Symbol;Acc:HGNC:16922]	ARF GAP WITH GTPASE ANK REPEAT AND PH DOMAIN CONTAINING 1 AGAP 1 CENTAURIN GAMMA 2 CNT G2	NA	NA	NA	NA	NA	NA	NA	NA	NA	NA
16_75255556_-22.77	16	75255556	75255629	73	6	-22.7728	0.001508	0	0	1	0	ENSMMUG00000042213	NA	NA	NA			lincRNA			NA	NA	NA	NA	NA	NA	NA	NA	NA	NA
17_939288_-22.68	17	939288	939439	151	10	-22.6794	0.05654	0	0	1	0	ENSMMUG00000004560	NA	NA	NA	CRYL1	NCBI gene	protein_coding	lambda-crystallin homolog [Source:RefSeq peptide;Acc:NP_001253827]	LAMBDA CRYSTALLIN EC_1.1.1.45 L GULONATE 3 DEHYDROGENASE GUL3DH	NA	NA	NA	NA	NA	NA	NA	NA	NA	NA
7_99696481_-22.62	7	99696481	99696546	65	4	-22.6219	0.0003958	1	0	0	0	NA	ENSMMUG00000042755	-1120	ENSMMUG00000042755	NA	NA	NA	NA	NA			protein_coding					protein_coding
16_71600801_-22.54	16	71600801	71600863	62	5	-22.5361	0.01902	0	0	0	1	NA	NA	50228	ENSMMUG00000038662	NA	NA	NA	NA	NA	NA	NA	NA	NA	NA			lincRNA
1_19495038_-22.49	1	19495038	19495282	244	11	-22.4863	2.169e-05	0	0	1	0	ENSMMUG00000008837	NA	NA	NA	KIF17	HGNC Symbol	protein_coding	kinesin family member 17 [Source:HGNC Symbol;Acc:HGNC:19167]	KINESIN	NA	NA	NA	NA	NA	NA	NA	NA	NA	NA
16_57966329_-22.23	16	57966329	57966521	192	6	-22.2348	0.0002218	0	0	1	0	ENSMMUG00000011809	NA	NA	NA	PECAM1	HGNC Symbol	protein_coding	platelet and endothelial cell adhesion molecule 1 [Source:HGNC Symbol;Acc:HGNC:8823]	AFFINITY IMMUNOGLOBULIN GAMMA FC RECEPTOR PRECURSOR IGG FC RECEPTOR	NA	NA	NA	NA	NA	NA	NA	NA	NA	NA
6_120526714_-22.14	6	120526714	120526967	253	17	-22.1427	0.005337	0	0	0	1	NA	NA	17267	ENSMMUG00000039439	NA	NA	NA	NA	NA	NA	NA	NA	NA	NA	RF00017	RFAM	misc_RNA	RNA, 7SL, cytoplasmic 711, pseudogene [Source:HGNC Symbol;Acc:HGNC:46727]
18_745497_-22.13	18	745497	745834	337	8	-22.132	2.671e-05	1	1	1	0	ENSMMUG00000004032	ENSMMUG00000040389	NA	NA	LDLRAD4	NCBI gene	protein_coding	low-density lipoprotein receptor class A domain-containing protein 4 [Source:RefSeq peptide;Acc:NP_001253588]	TMEPAI PROSTATE TRANSMEMBRANE ANDROGEN INDUCED 1 TRANSMEMBRANE PROSTATE ANDROGEN INDUCED			miRNA			NA	NA	NA	NA	NA
15_109299188_-22.09	15	109299188	109299229	41	3	-22.0906	0.000655	0	0	1	0	ENSMMUG00000002634	NA	NA	NA	PTCH1	HGNC Symbol	protein_coding	patched 1 [Source:HGNC Symbol;Acc:HGNC:9585]	PATCHED HOMOLOG 1 PTC1	NA	NA	NA	NA	NA	NA	NA	NA	NA	NA
1_75879_-22.04	1	75879	75926	47	5	-22.0433	0.08279	0	0	1	0	ENSMMUG00000022525	NA	NA	NA	PERM1	HGNC Symbol	protein_coding	PPARGC1 and ESRR induced regulator, muscle 1 [Source:HGNC Symbol;Acc:HGNC:28208]	PGC 1 AND ERR INDUCED REGULATOR IN MUSCLE 1 PPARGC1 AND ESRR INDUCED REGULATOR IN MUSCLE 1 PEROXISOME PROLIFERATOR ACTIVATED RECEPTOR GAMMA COACTIVATOR 1 AND ESTROGEN RELATED RECEPTOR INDUCED REGULATOR IN MUSCLE 1	NA	NA	NA	NA	NA	NA	NA	NA	NA	NA
11_124225753_-21.9	11	124225753	124225917	164	3	-21.9014	0.01618	0	0	0	1	NA	NA	157004	ENSMMUG00000009213	NA	NA	NA	NA	NA	NA	NA	NA	NA	NA	ZNF664	NCBI gene	protein_coding	zinc finger protein 664 [Source:HGNC Symbol;Acc:HGNC:25406]	ZINC FINGER
19_1071875_-21.88	19	1071875	1071996	121	7	-21.884	3.095e-09	0	0	0	1	NA	NA	-11163	ENSMMUG00000022105	NA	NA	NA	NA	NA	NA	NA	NA	NA	NA			lincRNA
7_166561117_-21.72	7	166561117	166561192	75	4	-21.7244	0.03474	0	0	0	1	NA	NA	45015	ENSMMUG00000009477	NA	NA	NA	NA	NA	NA	NA	NA	NA	NA	KIF26A	HGNC Symbol	protein_coding	kinesin family member 26A [Source:HGNC Symbol;Acc:HGNC:20226]	KINESIN KIF26A
7_166678419_-21.7	7	166678419	166678478	59	5	-21.7026	0.006236	0	0	0	1	NA	NA	96473	ENSMMUG00000035244	NA	NA	NA	NA	NA	NA	NA	NA	NA	NA	RF00026	RFAM	snRNA	RNA, U6 small nuclear 684, pseudogene [Source:HGNC Symbol;Acc:HGNC:47647]
19_17497599_-21.58	19	17497599	17497777	178	6	-21.58	5.099e-05	1	0	0	0	NA	ENSMMUG00000000198	-1193	ENSMMUG00000000198	NA	NA	NA	NA	NA	COLGALT1	HGNC Symbol	protein_coding	collagen beta(1-O)galactosyltransferase 1 [Source:HGNC Symbol;Acc:HGNC:26182]	PROCOLLAGEN LYSINE 2 OXOGLUTARATE 5 DIOXYGENASE PRECURSOR EC_1.14.11.4 LYSYL HYDROXYLASE	COLGALT1	HGNC Symbol	protein_coding	collagen beta(1-O)galactosyltransferase 1 [Source:HGNC Symbol;Acc:HGNC:26182]	PROCOLLAGEN LYSINE 2 OXOGLUTARATE 5 DIOXYGENASE PRECURSOR EC_1.14.11.4 LYSYL HYDROXYLASE
2_44614672_-21.56	2	44614672	44614680	8	2	-21.5579	0.006427	0	0	1	0	ENSMMUG00000002230	NA	NA	NA	ADCY5	HGNC Symbol	protein_coding	adenylate cyclase 5 [Source:HGNC Symbol;Acc:HGNC:236]	ADENYLATE CYCLASE TYPE 5 EC_4.6.1.1 ATP PYROPHOSPHATE LYASE 5 ADENYLATE CYCLASE TYPE V ADENYLYL CYCLASE 5	NA	NA	NA	NA	NA	NA	NA	NA	NA	NA
12_2094183_-21.54	12	2094183	2094258	75	4	-21.5445	0.003391	1	0	0	0	NA	ENSMMUG00000047516	-1599	ENSMMUG00000047516	NA	NA	NA	NA	NA	RF00001	RFAM	rRNA	RNA, 5S ribosomal pseudogene 103 [Source:HGNC Symbol;Acc:HGNC:42901]		RF00001	RFAM	rRNA	RNA, 5S ribosomal pseudogene 103 [Source:HGNC Symbol;Acc:HGNC:42901]
3_34347964_-21.48	3	34347964	34348007	43	3	-21.4845	0.04137	0	0	0	1	NA	NA	47978	ENSMMUG00000004949	NA	NA	NA	NA	NA	NA	NA	NA	NA	NA	PDGFA	HGNC Symbol	protein_coding	platelet derived growth factor subunit A [Source:HGNC Symbol;Acc:HGNC:8799]	PLATELET DERIVED GROWTH FACTOR SUBUNIT A PRECURSOR PDGF SUBUNIT A PDGF 1 PLATELET DERIVED GROWTH FACTOR A CHAIN PLATELET DERIVED GROWTH FACTOR ALPHA POLYPEPTIDE
11_124646325_-21.38	11	124646325	124646358	33	2	-21.3758	0.06225	0	0	0	1	NA	NA	-12404	ENSMMUG00000023107	NA	NA	NA	NA	NA	NA	NA	NA	NA	NA	NCOR2	HGNC Symbol	protein_coding	nuclear receptor corepressor 2 [Source:HGNC Symbol;Acc:HGNC:7673]	NUCLEAR RECEPTOR COREPRESSOR 2 N COR2 SILENCING MEDIATOR OF RETINOIC ACID AND THYROID HORMONE RECEPTOR SMRT T3 RECEPTOR ASSOCIATING FACTOR TRAC THYROID RETINOIC ACID RECEPTOR ASSOCIATED COREPRESSOR
12_100350315_-21.31	12	100350315	100350594	279	3	-21.3073	0.0005815	1	1	0	0	ENSMMUG00000022808	ENSMMUG00000022811	NA	NA	ARPC2	NCBI gene	protein_coding	actin related protein 2/3 complex subunit 2 [Source:HGNC Symbol;Acc:HGNC:705]	ACTIN RELATED 2/3 COMPLEX SUBUNIT 2 ARP2/3 COMPLEX 34 KDA SUBUNIT P34 ARC	GPBAR1	NCBI gene	protein_coding	G-protein coupled bile acid receptor 1 [Source:RefSeq peptide;Acc:NP_001247715]	G COUPLED BILE ACID RECEPTOR 1 MEMBRANE TYPE RECEPTOR BILE ACIDS M BAR	NA	NA	NA	NA	NA
11_116724934_-21.29	11	116724934	116725427	493	11	-21.2947	5.36e-05	0	0	0	1	NA	NA	-58713	ENSMMUG00000045675	NA	NA	NA	NA	NA	NA	NA	NA	NA	NA			protein_coding
2_80428294_-21.29	2	80428294	80428368	74	4	-21.2882	0.07478	0	0	1	0	ENSMMUG00000012487	NA	NA	NA	PTPRG	HGNC Symbol	protein_coding	protein tyrosine phosphatase, receptor type G [Source:HGNC Symbol;Acc:HGNC:9671]	RECEPTOR TYPE TYROSINE PHOSPHATASE GAMMA PRECURSOR TYROSINE PHOSPHATASE GAMMA R PTP GAMMA EC_3.1.3.48	NA	NA	NA	NA	NA	NA	NA	NA	NA	NA
19_10548601_-21.26	19	10548601	10548668	67	6	-21.2554	4.123e-06	0	1	0	0	ENSMMUG00000008686	NA	NA	NA	S1PR5	HGNC Symbol	protein_coding	sphingosine-1-phosphate receptor 5 [Source:HGNC Symbol;Acc:HGNC:14299]	MELANOCYTE STIMULATING HORMONE RECEPTOR MSH R MELANOCORTIN RECEPTOR 1 MC1 R	NA	NA	NA	NA	NA	NA	NA	NA	NA	NA
10_92631937_-21.22	10	92631937	92632003	66	3	-21.2237	0.03738	0	1	1	0	ENSMMUG00000039563	NA	NA	NA			lincRNA			NA	NA	NA	NA	NA	NA	NA	NA	NA	NA
7_11089541_-21.22	7	11089541	11089589	48	2	-21.2178	0.001334	0	0	0	1	NA	NA	-50408	ENSMMUG00000046486	NA	NA	NA	NA	NA	NA	NA	NA	NA	NA	ZNF770	NCBI gene	protein_coding	zinc finger protein 770 [Source:HGNC Symbol;Acc:HGNC:26061]	ZINC FINGER 770
1_31102_-21.17	1	31102	31166	64	4	-21.1713	0.001161	0	0	1	0	ENSMMUG00000005947	NA	NA	NA			protein_coding		STERILE ALPHA MOTIF DOMAIN CONTAINING 11 SAM DOMAIN CONTAINING 11	NA	NA	NA	NA	NA	NA	NA	NA	NA	NA
10_236783_-21.17	10	236783	236911	128	17	-21.1656	0.09563	0	0	0	1	NA	NA	-11018	ENSMMUG00000018878	NA	NA	NA	NA	NA	NA	NA	NA	NA	NA	TCEA2	NCBI gene	protein_coding	transcription elongation factor A2 [Source:HGNC Symbol;Acc:HGNC:11614]	TRANSCRIPTION ELONGATION FACTOR A 2 S II T1 TESTIS SPECIFIC S II TRANSCRIPTION ELONGATION FACTOR S II 2 TRANSCRIPTION ELONGATION FACTOR TFIIS L
4_31389011_-21.05	4	31389011	31389113	102	3	-21.0467	0.004046	0	1	0	0	ENSMMUG00000019961	NA	NA	NA	PPP1R18	NCBI gene	protein_coding	phostensin [Source:RefSeq peptide;Acc:NP_001098634]	PHOSTENSIN PHOSPHATASE 1 F ACTIN CYTOSKELETON TARGETING SUBUNIT PHOSPHATASE 1 REGULATORY SUBUNIT 18	NA	NA	NA	NA	NA	NA	NA	NA	NA	NA
17_14992507_-20.98	17	14992507	14992872	365	14	-20.9842	3.133e-08	0	1	1	0	ENSMMUG00000019831	NA	NA	NA	NBEA	HGNC Symbol	protein_coding	neurobeachin [Source:HGNC Symbol;Acc:HGNC:7648]	NEUROBEACHIN LYSOSOMAL TRAFFICKING REGULATOR 2	NA	NA	NA	NA	NA	NA	NA	NA	NA	NA
8_140276319_-20.98	8	140276319	140276382	63	5	-20.9771	0.0006316	0	0	0	1	NA	NA	-19388	ENSMMUG00000038016	NA	NA	NA	NA	NA	NA	NA	NA	NA	NA			lincRNA
6_7548543_-20.94	6	7548543	7548615	72	2	-20.939	0.07559	0	0	1	0	ENSMMUG00000018742	NA	NA	NA	ADCY2	NCBI gene	protein_coding	adenylate cyclase 2 [Source:HGNC Symbol;Acc:HGNC:233]	ADENYLATE CYCLASE TYPE 2 EC_4.6.1.1 ATP PYROPHOSPHATE LYASE 2 ADENYLATE CYCLASE TYPE II ADENYLYL CYCLASE 2	NA	NA	NA	NA	NA	NA	NA	NA	NA	NA
15_25184552_-20.9	15	25184552	25184718	166	7	-20.9003	0.003395	0	0	0	1	NA	NA	16512	ENSMMUG00000026931	NA	NA	NA	NA	NA	NA	NA	NA	NA	NA	mml-mir-455	miRBase	miRNA	mml-mir-455 [Source:miRBase;Acc:MI0007756]
10_69239034_-20.9	10	69239034	69239171	137	4	-20.8981	0.005051	0	0	0	1	NA	NA	-136460	ENSMMUG00000048890	NA	NA	NA	NA	NA	NA	NA	NA	NA	NA			lincRNA
18_37918540_-20.88	18	37918540	37918609	69	3	-20.8794	0.05909	0	0	0	1	NA	NA	40440	ENSMMUG00000041682	NA	NA	NA	NA	NA	NA	NA	NA	NA	NA			lincRNA
15_68998009_-20.74	15	68998009	68998064	55	6	-20.7449	0.0007134	0	0	0	1	NA	NA	-72455	ENSMMUG00000008128	NA	NA	NA	NA	NA	NA	NA	NA	NA	NA	FREM1	HGNC Symbol	protein_coding	FRAS1 related extracellular matrix 1 [Source:HGNC Symbol;Acc:HGNC:23399]	FRAS1 RELATED EXTRACELLULAR MATRIX 1 PRECURSOR QBRICK
1_184751474_-20.69	1	184751474	184751533	59	8	-20.6925	8.859e-05	0	0	0	1	NA	NA	-12098	ENSMMUG00000005638	NA	NA	NA	NA	NA	NA	NA	NA	NA	NA	RGS16	HGNC Symbol	protein_coding	regulator of G protein signaling 16 [Source:HGNC Symbol;Acc:HGNC:9997]	REGULATOR OF G SIGNALING 16 RGS16 RETINAL SPECIFIC RGS RGS R RETINALLY ABUNDANT REGULATOR OF G SIGNALING
10_79356820_-20.6	10	79356820	79356866	46	3	-20.6008	0.0006011	0	1	0	0	ENSMMUG00000042076	NA	NA	NA	ELFN2	NCBI gene	protein_coding	extracellular leucine rich repeat and fibronectin type III domain containing 2 [Source:HGNC Symbol;Acc:HGNC:29396]	PHOSPHATASE 1 REGULATORY SUBUNIT 29 PRECURSOR EXTRACELLULAR LEUCINE RICH REPEAT AND FIBRONECTIN TYPE III DOMAIN CONTAINING 2 LEUCINE RICH REPEAT AND FIBRONECTIN TYPE III DOMAIN CONTAINING 6 LEUCINE RICH REPEAT CONTAINING 62	NA	NA	NA	NA	NA	NA	NA	NA	NA	NA
4_169845468_-20.59	4	169845468	169845629	161	4	-20.5869	0.03483	0	0	0	1	NA	NA	-55841	ENSMMUG00000004230	NA	NA	NA	NA	NA	NA	NA	NA	NA	NA	DACT2	HGNC Symbol	protein_coding	dishevelled binding antagonist of beta catenin 2 [Source:HGNC Symbol;Acc:HGNC:21231]	DAPPER HOMOLOG DAPPER ANTAGONIST OF CATENIN
15_2663444_-20.5	15	2663444	2663491	47	3	-20.5033	0.06624	1	0	1	0	ENSMMUG00000021496	ENSMMUG00000021496	NA	NA	KCNT1	HGNC Symbol	protein_coding	potassium sodium-activated channel subfamily T member 1 [Source:HGNC Symbol;Acc:HGNC:18865]	POTASSIUM CHANNEL SUBFAMILY T MEMBER 1 SEQUENCE A CALCIUM ACTIVATED POTASSIUM CHANNEL SUBUNIT	KCNT1	HGNC Symbol	protein_coding	potassium sodium-activated channel subfamily T member 1 [Source:HGNC Symbol;Acc:HGNC:18865]	POTASSIUM CHANNEL SUBFAMILY T MEMBER 1 SEQUENCE A CALCIUM ACTIVATED POTASSIUM CHANNEL SUBUNIT	NA	NA	NA	NA	NA
19_4680660_-20.49	19	4680660	4680720	60	4	-20.4949	0.009789	1	0	0	0	NA	ENSMMUG00000023702	-1105	ENSMMUG00000023702	NA	NA	NA	NA	NA	SEMA6B	HGNC Symbol	protein_coding	semaphorin 6B [Source:HGNC Symbol;Acc:HGNC:10739]	SEMAPHORIN 6B PRECURSOR SEMAPHORIN SEMA	SEMA6B	HGNC Symbol	protein_coding	semaphorin 6B [Source:HGNC Symbol;Acc:HGNC:10739]	SEMAPHORIN 6B PRECURSOR SEMAPHORIN SEMA
3_47927398_-20.46	3	47927398	47927434	36	3	-20.4554	0.001996	0	0	0	1	NA	NA	421727	ENSMMUG00000032844	NA	NA	NA	NA	NA	NA	NA	NA	NA	NA	RF00001	RFAM	rRNA	RNA, 5S ribosomal pseudogene 231 [Source:HGNC Symbol;Acc:HGNC:43131]
16_1026070_-20.44	16	1026070	1026118	48	4	-20.4394	0.001747	0	0	1	0	ENSMMUG00000008130	NA	NA	NA	ABR	HGNC Symbol	protein_coding	active BCR-related [Source:HGNC Symbol;Acc:HGNC:81]	BREAKPOINT CLUSTER REGION	NA	NA	NA	NA	NA	NA	NA	NA	NA	NA
10_1839403_-20.44	10	1839403	1839600	197	12	-20.4387	7.465e-08	0	0	0	1	NA	NA	-31615	ENSMMUG00000026864	NA	NA	NA	NA	NA	NA	NA	NA	NA	NA	mml-mir-1-1	miRBase	miRNA	mml-mir-1-1 [Source:miRBase;Acc:MI0007568]
6_140344945_-20.4	6	140344945	140345099	154	5	-20.4049	0.001012	0	0	0	1	NA	NA	57058	ENSMMUG00000043967	NA	NA	NA	NA	NA	NA	NA	NA	NA	NA			protein_coding
6_60591005_-20.35	6	60591005	60591045	40	3	-20.3503	0.007193	0	0	0	1	NA	NA	84458	ENSMMUG00000037585	NA	NA	NA	NA	NA	NA	NA	NA	NA	NA	LRRC70	HGNC Symbol	protein_coding	leucine rich repeat containing 70 [Source:HGNC Symbol;Acc:HGNC:35155]	LEUCINE RICH REPEAT CONTAINING 70 PRECURSOR SYNLEURIN
15_1795281_-20.34	15	1795281	1795414	133	9	-20.3414	0.008705	0	0	1	0	ENSMMUG00000017022	NA	NA	NA	NOTCH1	HGNC Symbol	protein_coding	notch 1 [Source:HGNC Symbol;Acc:HGNC:7881]	NEUROGENIC LOCUS NOTCH HOMOLOG 1 PRECURSOR NOTCH 1 [CONTAINS NOTCH 1 EXTRACELLULAR TRUNCATION NEXT ; NOTCH 1 INTRACELLULAR DOMAIN NICD ]	NA	NA	NA	NA	NA	NA	NA	NA	NA	NA
10_6724836_-20.3	10	6724836	6724985	149	8	-20.2962	5.474e-06	0	0	1	0	ENSMMUG00000022589	NA	NA	NA	PMEPA1	HGNC Symbol	protein_coding	prostate transmembrane protein, androgen induced 1 [Source:HGNC Symbol;Acc:HGNC:14107]	TMEPAI PROSTATE TRANSMEMBRANE ANDROGEN INDUCED 1 TRANSMEMBRANE PROSTATE ANDROGEN INDUCED	NA	NA	NA	NA	NA	NA	NA	NA	NA	NA
10_81279694_-20.29	10	81279694	81279968	274	3	-20.2922	0.03092	0	0	0	1	NA	NA	13441	ENSMMUG00000033056	NA	NA	NA	NA	NA	NA	NA	NA	NA	NA	RF00593	RFAM	snoRNA	small nucleolar RNA, C/D box 83B [Source:HGNC Symbol;Acc:HGNC:17132]
10_86804094_-20.29	10	86804094	86804288	194	9	-20.2868	5.55e-05	0	0	0	1	NA	NA	-14750	ENSMMUG00000031002	NA	NA	NA	NA	NA	NA	NA	NA	NA	NA			protein_coding		60S RIBOSOMAL L34
15_4179495_-20.24	15	4179495	4179552	57	4	-20.2368	0.07266	0	0	0	1	NA	NA	-16156	ENSMMUG00000033778	NA	NA	NA	NA	NA	NA	NA	NA	NA	NA	RF00619	RFAM	snRNA	RNA, U6atac small nuclear (U12-dependent splicing) [Source:HGNC Symbol;Acc:HGNC:34017]
1_41304402_-20.21	1	41304402	41304456	54	2	-20.2135	0.002189	0	0	0	1	NA	NA	-193733	ENSMMUG00000018965	NA	NA	NA	NA	NA	NA	NA	NA	NA	NA	GUCA2B	HGNC Symbol	protein_coding	guanylate cyclase activator 2B [Source:HGNC Symbol;Acc:HGNC:4683]	GUANYLATE CYCLASE ACTIVATOR 2B PRECURSOR[CONTAINS UROGUANYLIN UGN ]
8_142475967_-20.17	8	142475967	142476124	157	4	-20.1695	0.0006328	0	0	0	1	NA	NA	-11225	ENSMMUG00000018500	NA	NA	NA	NA	NA	NA	NA	NA	NA	NA			protein_coding		ZINC FINGER
1_130547905_-20.17	1	130547905	130547977	72	3	-20.1694	7.551e-07	0	0	1	0	ENSMMUG00000005092	NA	NA	NA	ARHGEF2	HGNC Symbol	protein_coding	Rho/Rac guanine nucleotide exchange factor 2 [Source:HGNC Symbol;Acc:HGNC:682]	RHO GUANINE NUCLEOTIDE EXCHANGE FACTOR 2 GUANINE NUCLEOTIDE EXCHANGE FACTOR H1 GEF H1	NA	NA	NA	NA	NA	NA	NA	NA	NA	NA
9_39311769_-20.16	9	39311769	39312012	243	8	-20.1618	0.02325	0	0	0	1	NA	NA	-96098	ENSMMUG00000043526	NA	NA	NA	NA	NA	NA	NA	NA	NA	NA			protein_coding		HETEROGENEOUS NUCLEAR RIBONUCLEOPROTEIN A3 HNRNP A3
6_176824527_-20.08	6	176824527	176824571	44	2	-20.0846	0.02048	0	0	0	1	NA	NA	-46230	ENSMMUG00000042052	NA	NA	NA	NA	NA	NA	NA	NA	NA	NA	RF00017	RFAM	misc_RNA	RNA, 7SL, cytoplasmic 646, pseudogene [Source:HGNC Symbol;Acc:HGNC:46662]
2_201922654_-19.99	2	201922654	201922687	33	2	-19.9919	0.05393	0	0	1	0	ENSMMUG00000013091	NA	NA	NA	XXYLT1	NCBI gene	protein_coding	xyloside xylosyltransferase 1 [Source:HGNC Symbol;Acc:HGNC:26639]	XYLOSIDE XYLOSYLTRANSFERASE 1 EC_2.4.2.- N3 UDP XYLOSE:ALPHA XYLOSIDE ALPHA 1 3 XYLOSYLTRANSFERASE	NA	NA	NA	NA	NA	NA	NA	NA	NA	NA
13_66259618_-19.82	13	66259618	66259687	69	4	-19.8234	0.02545	0	0	1	0	ENSMMUG00000044784	NA	NA	NA	SPRED2	NCBI gene	protein_coding	sprouty-related, EVH1 domain-containing protein 2 [Source:RefSeq peptide;Acc:NP_001248029]	SPROUTY RELATED EVH1 DOMAIN CONTAINING 2 SPRED 2	NA	NA	NA	NA	NA	NA	NA	NA	NA	NA
4_42380906_-19.81	4	42380906	42381072	166	9	-19.8134	0.008752	0	0	0	1	NA	NA	-11822	ENSMMUG00000041791	NA	NA	NA	NA	NA	NA	NA	NA	NA	NA			lincRNA
9_337776_-19.8	9	337776	337846	70	5	-19.7978	0.04996	0	0	1	0	ENSMMUG00000002080	NA	NA	NA	DIP2C	HGNC Symbol	protein_coding	disco interacting protein 2 homolog C [Source:HGNC Symbol;Acc:HGNC:29150]	DISCO INTERACTING 2 HOMOLOG DIP2 HOMOLOG	NA	NA	NA	NA	NA	NA	NA	NA	NA	NA
15_1795822_-19.63	15	1795822	1795986	164	10	-19.6268	0.000526	0	0	1	0	ENSMMUG00000017022	NA	NA	NA	NOTCH1	HGNC Symbol	protein_coding	notch 1 [Source:HGNC Symbol;Acc:HGNC:7881]	NEUROGENIC LOCUS NOTCH HOMOLOG 1 PRECURSOR NOTCH 1 [CONTAINS NOTCH 1 EXTRACELLULAR TRUNCATION NEXT ; NOTCH 1 INTRACELLULAR DOMAIN NICD ]	NA	NA	NA	NA	NA	NA	NA	NA	NA	NA
18_50231560_-19.6	18	50231560	50231723	163	5	-19.6008	0.07335	0	0	0	1	NA	NA	-315194	ENSMMUG00000017258	NA	NA	NA	NA	NA	NA	NA	NA	NA	NA	MC4R	HGNC Symbol	protein_coding	melanocortin 4 receptor [Source:HGNC Symbol;Acc:HGNC:6932]	MELANOCYTE STIMULATING HORMONE RECEPTOR MSH R MELANOCORTIN RECEPTOR 1 MC1 R
1_211359470_-19.54	1	211359470	211359531	61	5	-19.5396	0.04762	0	0	0	1	NA	NA	-11142	ENSMMUG00000046430	NA	NA	NA	NA	NA	NA	NA	NA	NA	NA			lincRNA
12_100999131_-19.47	12	100999131	100999297	166	15	-19.4652	1.387e-05	0	0	0	1	NA	NA	-42699	ENSMMUG00000021877	NA	NA	NA	NA	NA	NA	NA	NA	NA	NA	PRKAG3	HGNC Symbol	protein_coding	protein kinase AMP-activated non-catalytic subunit gamma 3 [Source:HGNC Symbol;Acc:HGNC:9387]	5' AMP ACTIVATED KINASE SUBUNIT GAMMA AMPK SUBUNIT GAMMA
20_69012235_-19.46	20	69012235	69012304	69	4	-19.4638	0.0006018	0	0	1	0	ENSMMUG00000004442	NA	NA	NA	WFDC1	HGNC Symbol	protein_coding	WAP four-disulfide core domain 1 [Source:HGNC Symbol;Acc:HGNC:15466]	WAP FOUR DISULFIDE CORE DOMAIN 1 PRECURSOR PROSTATE STROMAL PS20 PS20 GROWTH INHIBITOR	NA	NA	NA	NA	NA	NA	NA	NA	NA	NA
6_81499937_-19.4	6	81499937	81500003	66	5	-19.3986	0.004844	0	0	0	1	NA	NA	274453	ENSMMUG00000039171	NA	NA	NA	NA	NA	NA	NA	NA	NA	NA			protein_coding
10_29145457_-19.37	10	29145457	29145494	37	3	-19.3704	0.04428	0	0	1	0	ENSMMUG00000000227	NA	NA	NA	MYH7B	HGNC Symbol	protein_coding	myosin heavy chain 7B [Source:HGNC Symbol;Acc:HGNC:15906]	MYOSIN 7B MYOSIN CARDIAC MUSCLE BETA CHAIN MYOSIN HEAVY CHAIN 7B CARDIAC MUSCLE BETA	NA	NA	NA	NA	NA	NA	NA	NA	NA	NA
10_409058_-19.3	10	409058	409121	63	5	-19.3035	0.004887	0	0	1	0	ENSMMUG00000042458	NA	NA	NA	TPD52L2	HGNC Symbol	protein_coding	tumor protein D52 like 2 [Source:HGNC Symbol;Acc:HGNC:12007]	TUMOR D54 TUMOR D52 2	NA	NA	NA	NA	NA	NA	NA	NA	NA	NA
7_74757772_-19.27	7	74757772	74757937	165	6	-19.2705	0.001712	0	0	0	1	NA	NA	26276	ENSMMUG00000034878	NA	NA	NA	NA	NA	NA	NA	NA	NA	NA	MIR1469	HGNC Symbol	miRNA	microRNA 1469 [Source:HGNC Symbol;Acc:HGNC:35378]
7_167559997_-19.24	7	167559997	167560186	189	7	-19.2446	0.01269	0	0	0	1	NA	NA	-13023	ENSMMUG00000041512	NA	NA	NA	NA	NA	NA	NA	NA	NA	NA			protein_coding		ADP SUGAR PYROPHOSPHATASE EC_3.6.1.13 8 OXO DGDP PHOSPHATASE EC_3.6.1.- 58 NUCLEAR ATP SYNTHESIS NUDIX5 EC_2.7.-.- 7 96 NUCLEOSIDE DIPHOSPHATE LINKED MOIETY X MOTIF 5 NUDIX MOTIF 5
17_95387383_-19.24	17	95387383	95387458	75	5	-19.2359	0.008733	0	0	1	0	ENSMMUG00000007434	NA	NA	NA	RASA3	HGNC Symbol	protein_coding	RAS p21 protein activator 3 [Source:HGNC Symbol;Acc:HGNC:20331]	RAS GTPASE ACTIVATING 3 GAP1 IP4BP INS P4 BINDING	NA	NA	NA	NA	NA	NA	NA	NA	NA	NA
9_129137692_-19.23	9	129137692	129137752	60	4	-19.2295	0.02185	0	0	1	0	ENSMMUG00000043741	NA	NA	NA	CFAP46	HGNC Symbol	protein_coding	cilia and flagella associated protein 46 [Source:HGNC Symbol;Acc:HGNC:25247]	CILIA AND FLAGELLA ASSOCIATED 46 TETRATRICOPEPTIDE REPEAT 40	NA	NA	NA	NA	NA	NA	NA	NA	NA	NA
3_3302771_-19.13	3	3302771	3302916	145	5	-19.1257	0.007073	0	0	0	1	NA	NA	-7949	ENSMMUG00000046070	NA	NA	NA	NA	NA	NA	NA	NA	NA	NA			lincRNA
10_63008548_-19.11	10	63008548	63008716	168	7	-19.1104	0.003953	0	0	0	1	NA	NA	-26598	ENSMMUG00000036390	NA	NA	NA	NA	NA	NA	NA	NA	NA	NA	RF00492	RFAM	scaRNA
19_41838602_-19.09	19	41838602	41838640	38	4	-19.0933	0.007055	0	0	0	1	NA	NA	6385	ENSMMUG00000021202	NA	NA	NA	NA	NA	NA	NA	NA	NA	NA			pseudogene
18_68534314_-19	18	68534314	68534513	199	13	-19.0033	0.0001063	0	0	0	1	NA	NA	17512	ENSMMUG00000047360	NA	NA	NA	NA	NA	NA	NA	NA	NA	NA			lincRNA
9_112730636_-18.98	9	112730636	112730707	71	5	-18.9818	0.03426	0	0	1	0	ENSMMUG00000010908	NA	NA	NA	HSPA12A	HGNC Symbol	protein_coding	heat shock protein family A (Hsp70) member 12A [Source:HGNC Symbol;Acc:HGNC:19022]	HEAT SHOCK 70 KDA 12A	NA	NA	NA	NA	NA	NA	NA	NA	NA	NA
19_51601365_-18.89	19	51601365	51601464	99	7	-18.891	0.03088	1	1	0	0	ENSMMUG00000023357	ENSMMUG00000023357	NA	NA	ZNF671	NCBI gene	protein_coding	zinc finger protein 671 [Source:HGNC Symbol;Acc:HGNC:26279]	ZINC FINGER 671	ZNF671	NCBI gene	protein_coding	zinc finger protein 671 [Source:HGNC Symbol;Acc:HGNC:26279]	ZINC FINGER 671	NA	NA	NA	NA	NA
16_74485661_-18.78	16	74485661	74485834	173	5	-18.7832	0.05269	0	0	1	0	ENSMMUG00000006761	NA	NA	NA	RPTOR	HGNC Symbol	protein_coding	regulatory associated protein of MTOR complex 1 [Source:HGNC Symbol;Acc:HGNC:30287]	REGULATORY ASSOCIATED OF MTOR RAPTOR P150 TARGET OF RAPAMYCIN TOR SCAFFOLD	NA	NA	NA	NA	NA	NA	NA	NA	NA	NA
20_71762314_-18.75	20	71762314	71762347	33	2	-18.7488	0.0398	0	0	0	1	NA	NA	-150537	ENSMMUG00000041777	NA	NA	NA	NA	NA	NA	NA	NA	NA	NA			lincRNA
2_83616621_-18.73	2	83616621	83616687	66	5	-18.7253	0.09974	1	0	0	0	NA	ENSMMUG00000031896	-1432	ENSMMUG00000031896	NA	NA	NA	NA	NA	KCTD6	HGNC Symbol	protein_coding	potassium channel tetramerization domain containing 6 [Source:HGNC Symbol;Acc:HGNC:22235]	BTB/POZ DOMAIN CONTAINING KCTD6	KCTD6	HGNC Symbol	protein_coding	potassium channel tetramerization domain containing 6 [Source:HGNC Symbol;Acc:HGNC:22235]	BTB/POZ DOMAIN CONTAINING KCTD6
8_46436640_-18.68	8	46436640	46436782	142	5	-18.6764	0.0001686	0	0	0	1	NA	NA	17822	ENSMMUG00000016195	NA	NA	NA	NA	NA	NA	NA	NA	NA	NA	SNAI2	NCBI gene	protein_coding	snail family transcriptional repressor 2 [Source:HGNC Symbol;Acc:HGNC:11094]	ZINC FINGER SNAIL HOMOLOG
1_2535571_-18.66	1	2535571	2535750	179	4	-18.6582	1.055e-06	0	0	0	1	NA	NA	-18952	ENSMMUG00000027268	NA	NA	NA	NA	NA	NA	NA	NA	NA	NA	mml-mir-551a	miRBase	miRNA	mml-mir-551a [Source:miRBase;Acc:MI0007827]
14_5115831_-18.61	14	5115831	5115997	166	7	-18.6113	0.003827	0	0	0	1	NA	NA	-131231	ENSMMUG00000002368	NA	NA	NA	NA	NA	NA	NA	NA	NA	NA	CCND1	NCBI gene	protein_coding	cyclin D1 [Source:HGNC Symbol;Acc:HGNC:1582]	G1/S SPECIFIC CYCLIN D1
3_3951520_-18.61	3	3951520	3951697	177	5	-18.6105	1.998e-05	0	0	1	0	ENSMMUG00000022107	NA	NA	NA	PDE9A	NCBI gene	protein_coding	high affinity cGMP-specific 3',5'-cyclic phosphodiesterase 9A [Source:RefSeq peptide;Acc:NP_001154921]	HIGH AFFINITY CGMP SPECIFIC 3' 5' CYCLIC PHOSPHODIESTERASE 9A EC_3.1.4.35	NA	NA	NA	NA	NA	NA	NA	NA	NA	NA
10_56228948_-18.58	10	56228948	56229151	203	11	-18.5837	1.195e-06	0	1	0	0	ENSMMUG00000016813	NA	NA	NA	CD93	HGNC Symbol	protein_coding	CD93 molecule [Source:HGNC Symbol;Acc:HGNC:15855]	COMPLEMENT COMPONENT C1Q RECEPTOR PRECURSOR C1Q/MBL/SPA RECEPTOR C1QR P C1QRP CELL SURFACE ANTIGEN AA4 COMPLEMENT COMPONENT 1 Q SUBCOMPONENT RECEPTOR 1 CD93 ANTIGEN	NA	NA	NA	NA	NA	NA	NA	NA	NA	NA
13_47058028_-18.58	13	47058028	47058088	60	6	-18.5827	0.0005984	0	0	1	0	ENSMMUG00000023326	NA	NA	NA	EPAS1	HGNC Symbol	protein_coding	endothelial PAS domain protein 1 [Source:HGNC Symbol;Acc:HGNC:3374]	ENDOTHELIAL PAS DOMAIN CONTAINING 1 EPAS 1 HIF 1 ALPHA FACTOR HLF HYPOXIA INDUCIBLE FACTOR 2 ALPHA HIF 2 ALPHA HIF2 ALPHA	NA	NA	NA	NA	NA	NA	NA	NA	NA	NA
7_16376497_-18.54	7	16376497	16376557	60	4	-18.5358	9.241e-05	0	0	0	1	NA	NA	-8512	ENSMMUG00000016061	NA	NA	NA	NA	NA	NA	NA	NA	NA	NA	SRP14	NCBI gene	protein_coding	signal recognition particle 14 kDa protein [Source:RefSeq peptide;Acc:NP_001252848]	SIGNAL RECOGNITION PARTICLE 14 KDA SRP14
18_887904_-18.47	18	887904	888085	181	11	-18.4724	0.0001795	0	0	1	0	ENSMMUG00000004032	NA	NA	NA	LDLRAD4	NCBI gene	protein_coding	low-density lipoprotein receptor class A domain-containing protein 4 [Source:RefSeq peptide;Acc:NP_001253588]	TMEPAI PROSTATE TRANSMEMBRANE ANDROGEN INDUCED 1 TRANSMEMBRANE PROSTATE ANDROGEN INDUCED	NA	NA	NA	NA	NA	NA	NA	NA	NA	NA
13_87782509_-18.46	13	87782509	87782616	107	6	-18.4591	0.007984	0	0	0	1	NA	NA	85148	ENSMMUG00000015815	NA	NA	NA	NA	NA	NA	NA	NA	NA	NA	POLR1A	HGNC Symbol	protein_coding	RNA polymerase I subunit A [Source:HGNC Symbol;Acc:HGNC:17264]	DNA DIRECTED RNA POLYMERASE I SUBUNIT RPA1 RNA POLYMERASE I SUBUNIT A1 EC_2.7.7.6 DNA DIRECTED RNA POLYMERASE I LARGEST SUBUNIT DNA DIRECTED RNA POLYMERASE I SUBUNIT A
13_19927009_-18.46	13	19927009	19927059	50	3	-18.4566	0.0169	1	0	0	0	NA	ENSMMUG00000001579	-592	ENSMMUG00000001579	NA	NA	NA	NA	NA	MATN3	HGNC Symbol	protein_coding	matrilin 3 [Source:HGNC Symbol;Acc:HGNC:6909]	MATRILIN 3 PRECURSOR	MATN3	HGNC Symbol	protein_coding	matrilin 3 [Source:HGNC Symbol;Acc:HGNC:6909]	MATRILIN 3 PRECURSOR
5_12868800_-18.43	5	12868800	12868960	160	8	-18.431	1.177e-09	0	0	0	1	NA	NA	-55911	ENSMMUG00000022025	NA	NA	NA	NA	NA	NA	NA	NA	NA	NA	RAB28	NCBI gene	protein_coding	RAB28, member RAS oncogene family [Source:HGNC Symbol;Acc:HGNC:9768]	RAS RELATED RAB 28 PRECURSOR
13_87551879_-18.4	13	87551879	87551952	73	4	-18.4007	0.01252	0	0	0	1	NA	NA	-13045	ENSMMUG00000042928	NA	NA	NA	NA	NA	NA	NA	NA	NA	NA			miRNA
7_135608978_-18.37	7	135608978	135609049	71	9	-18.3727	0.007863	0	0	0	1	NA	NA	-5292	ENSMMUG00000020195	NA	NA	NA	NA	NA	NA	NA	NA	NA	NA	PAPLN	HGNC Symbol	protein_coding	papilin, proteoglycan like sulfated glycoprotein [Source:HGNC Symbol;Acc:HGNC:19262]	PAPILIN PRECURSOR
12_106189706_-18.36	12	106189706	106189777	71	3	-18.3647	0.004701	0	0	1	0	ENSMMUG00000006159	NA	NA	NA	WDFY1	HGNC Symbol	protein_coding	WD repeat and FYVE domain containing 1 [Source:HGNC Symbol;Acc:HGNC:20451]	WD REPEAT AND FYVE DOMAIN CONTAINING 1 WD40 AND FYVE DOMAIN CONTAINING 1	NA	NA	NA	NA	NA	NA	NA	NA	NA	NA
15_1665812_-18.36	15	1665812	1665947	135	9	-18.3633	0.032	0	0	0	1	NA	NA	-17764	ENSMMUG00000026981	NA	NA	NA	NA	NA	NA	NA	NA	NA	NA	EGFL7	NCBI gene	protein_coding	epidermal growth factor-like protein 7 precursor [Source:RefSeq peptide;Acc:NP_001180938]	EPIDERMAL GROWTH FACTOR 7 PRECURSOR EGF 7 MULTIPLE EPIDERMAL GROWTH FACTOR DOMAINS 7 MULTIPLE EGF DOMAINS 7 NOTCH4 VASCULAR ENDOTHELIAL STATIN VE STATIN ZNEU1
15_51407363_-18.34	15	51407363	51407415	52	2	-18.3374	0.09304	0	0	1	0	ENSMMUG00000002686	NA	NA	NA	TOPORS	NCBI gene	protein_coding	E3 ubiquitin-protein ligase Topors [Source:RefSeq peptide;Acc:NP_001253070]	E3 UBIQUITIN LIGASE TOPORS EC_2.3.2.27 RING TYPE E3 UBIQUITIN TRANSFERASE TOPORS SUMO1 E3 LIGASE TOPORS TOPOISOMERASE I BINDING RING FINGER TOPOISOMERASE I BINDING ARGININE/SERINE RICH TUMOR SUPPRESSOR P53 BINDING 3 P53 BINDING 3 P53BP3	NA	NA	NA	NA	NA	NA	NA	NA	NA	NA
20_73777167_-18.31	20	73777167	73777219	52	5	-18.3104	0.01089	0	0	0	1	NA	NA	-70084	ENSMMUG00000012438	NA	NA	NA	NA	NA	NA	NA	NA	NA	NA	PABPN1L	HGNC Symbol	protein_coding	poly(A) binding protein nuclear 1 like, cytoplasmic [Source:HGNC Symbol;Acc:HGNC:37237]	EMBRYONIC POLYADENYLATE BINDING 2 EMBRYONIC POLY A BINDING 2 EPABP 2 EPABP2 EMBRYONIC POLY A BINDING TYPE II POLY A BINDING NUCLEAR 1
9_29784240_-18.28	9	29784240	29784401	161	4	-18.2802	0.000681	0	0	0	1	NA	NA	-48859	ENSMMUG00000034383	NA	NA	NA	NA	NA	NA	NA	NA	NA	NA	RF00026	RFAM	snRNA
11_52716326_-18.28	11	52716326	52716606	280	28	-18.2783	0.03922	0	0	0	1	NA	NA	13286	ENSMMUG00000028542	NA	NA	NA	NA	NA	NA	NA	NA	NA	NA			miRNA
4_42504410_-18.28	4	42504410	42504527	117	7	-18.2755	1.069e-05	0	0	0	1	NA	NA	-14323	ENSMMUG00000019985	NA	NA	NA	NA	NA	NA	NA	NA	NA	NA	FOXP4	NCBI gene	protein_coding	forkhead box protein P4 [Source:RefSeq peptide;Acc:NP_001253020]	FORKHEAD BOX P4 FORK HEAD RELATED A
5_8807722_-18.25	5	8807722	8808026	304	11	-18.2483	0.003673	0	0	0	1	NA	NA	-38111	ENSMMUG00000006236	NA	NA	NA	NA	NA	NA	NA	NA	NA	NA	GPR78	NCBI gene	protein_coding	G protein-coupled receptor 78 [Source:HGNC Symbol;Acc:HGNC:4528]	G COUPLED RECEPTOR
1_18471520_-18.12	1	18471520	18471566	46	2	-18.1249	0.06331	0	0	1	0	ENSMMUG00000002492	NA	NA	NA	TMCO4	HGNC Symbol	protein_coding	transmembrane and coiled-coil domains 4 [Source:HGNC Symbol;Acc:HGNC:27393]	TRANSMEMBRANE AND COILED COIL DOMAIN CONTAINING 4	NA	NA	NA	NA	NA	NA	NA	NA	NA	NA
16_75019915_-18.1	16	75019915	75019986	71	4	-18.0969	0.001303	0	0	1	0	ENSMMUG00000015514	NA	NA	NA	AATK	HGNC Symbol	protein_coding	apoptosis associated tyrosine kinase [Source:HGNC Symbol;Acc:HGNC:21]	SERINE/THREONINE KINASE LMTK1 EC_2.7.11.1 APOPTOSIS ASSOCIATED TYROSINE KINASE AATYK BRAIN APOPTOSIS ASSOCIATED TYROSINE KINASE LEMUR TYROSINE KINASE 1	NA	NA	NA	NA	NA	NA	NA	NA	NA	NA
2_49666483_-18.1	2	49666483	49666636	153	6	-18.0957	0.03122	0	0	0	1	NA	NA	16089	ENSMMUG00000020206	NA	NA	NA	NA	NA	NA	NA	NA	NA	NA			protein_coding
10_84893639_-18.09	10	84893639	84893824	185	7	-18.0895	0.005119	0	0	0	1	NA	NA	16610	ENSMMUG00000024114	NA	NA	NA	NA	NA	NA	NA	NA	NA	NA	RF00019	RFAM	misc_RNA
19_35082025_-18	19	35082025	35082263	238	3	-18.0032	0.01381	1	1	1	0	ENSMMUG00000013746	ENSMMUG00000013746	NA	NA	GMFG	HGNC Symbol	protein_coding	glia maturation factor gamma [Source:HGNC Symbol;Acc:HGNC:4374]	GLIA MATURATION FACTOR GMF	GMFG	HGNC Symbol	protein_coding	glia maturation factor gamma [Source:HGNC Symbol;Acc:HGNC:4374]	GLIA MATURATION FACTOR GMF	NA	NA	NA	NA	NA
12_87503045_-17.95	12	87503045	87503119	74	3	-17.9531	0.007755	0	0	1	0	ENSMMUG00000020052	NA	NA	NA	NRP2	HGNC Symbol	protein_coding	neuropilin 2 [Source:HGNC Symbol;Acc:HGNC:8005]	NEUROPILIN 2 PRECURSOR VASCULAR ENDOTHELIAL CELL GROWTH FACTOR 165 RECEPTOR 2	NA	NA	NA	NA	NA	NA	NA	NA	NA	NA
15_108002513_-17.95	15	108002513	108002576	63	7	-17.952	8.126e-06	0	0	1	0	ENSMMUG00000020009	NA	NA	NA	ROR2	HGNC Symbol	protein_coding	receptor tyrosine kinase like orphan receptor 2 [Source:HGNC Symbol;Acc:HGNC:10257]	TYROSINE KINASE TRANSMEMBRANE RECEPTOR PRECURSOR NEUROTROPHIC TYROSINE KINASE RECEPTOR RELATED	NA	NA	NA	NA	NA	NA	NA	NA	NA	NA
19_5482694_-17.91	19	5482694	5482748	54	4	-17.9118	0.08461	0	0	0	1	NA	NA	-32270	ENSMMUG00000011962	NA	NA	NA	NA	NA	NA	NA	NA	NA	NA	PTPRS	HGNC Symbol	protein_coding	protein tyrosine phosphatase, receptor type S [Source:HGNC Symbol;Acc:HGNC:9681]	RECEPTOR TYPE TYROSINE PHOSPHATASE S PRECURSOR R PTP S EC_3.1.3.48 RECEPTOR TYPE TYROSINE PHOSPHATASE SIGMA R PTP SIGMA
7_58988021_-17.8	7	58988021	58988086	65	2	-17.7975	0.001972	0	0	0	1	NA	NA	-14361	ENSMMUG00000011564	NA	NA	NA	NA	NA	NA	NA	NA	NA	NA	TMC3	HGNC Symbol	protein_coding	transmembrane channel like 3 [Source:HGNC Symbol;Acc:HGNC:22995]	TRANSMEMBRANE CHANNEL
1_11465435_-17.79	1	11465435	11465458	23	2	-17.7903	0.01632	0	0	1	0	ENSMMUG00000021447	NA	NA	NA	TNFRSF1B	NCBI gene	protein_coding	TNF receptor superfamily member 1B [Source:HGNC Symbol;Acc:HGNC:11917]	TUMOR NECROSIS FACTOR RECEPTOR SUPERFAMILY MEMBER 1B PRECURSOR TUMOR NECROSIS FACTOR RECEPTOR 2 TNF R2 TUMOR NECROSIS FACTOR RECEPTOR TYPE II TNF RII TNFR II P75 P80 TNF ALPHA RECEPTOR CD120B ANTIGEN	NA	NA	NA	NA	NA	NA	NA	NA	NA	NA
1_130678539_-17.72	1	130678539	130678672	133	5	-17.7227	0.02255	0	0	0	1	NA	NA	-5852	ENSMMUG00000043043	NA	NA	NA	NA	NA	NA	NA	NA	NA	NA			lincRNA
13_92700989_-17.68	13	92700989	92701186	197	7	-17.6815	0.0002504	0	0	1	0	ENSMMUG00000045714	NA	NA	NA	FAM178B	HGNC Symbol	protein_coding	family with sequence similarity 178 member B [Source:HGNC Symbol;Acc:HGNC:28036]	SMC5 SMC6 COMPLEX LOCALIZATION FACTOR 2	NA	NA	NA	NA	NA	NA	NA	NA	NA	NA
X_2434577_-17.68	X	2434577	2434724	147	6	-17.6806	0.000208	0	0	0	1	NA	NA	31829	ENSMMUG00000038081	NA	NA	NA	NA	NA	NA	NA	NA	NA	NA			lincRNA
17_94325506_-17.66	17	94325506	94325623	117	8	-17.6619	0.006086	0	0	1	0	ENSMMUG00000013625	NA	NA	NA	ATP11A	HGNC Symbol	protein_coding	ATPase phospholipid transporting 11A [Source:HGNC Symbol;Acc:HGNC:13552]	PROBABLE PHOSPHOLIPID TRANSPORTING ATPASE IH EC_3.6.3.1 ATPASE IS ATPASE CLASS VI TYPE 11A P4 ATPASE FLIPPASE COMPLEX ALPHA SUBUNIT ATP11A	NA	NA	NA	NA	NA	NA	NA	NA	NA	NA
16_8011447_-17.65	16	8011447	8011628	181	12	-17.6515	0.01579	0	1	1	0	ENSMMUG00000017723	NA	NA	NA	GUCY2D	HGNC Symbol	protein_coding	guanylate cyclase 2D, retinal [Source:HGNC Symbol;Acc:HGNC:4689]	RETINAL GUANYLYL CYCLASE 1 PRECURSOR RETGC 1 EC_4.6.1.2 GUANYLATE CYCLASE 2D RETINAL GUANYLATE CYCLASE E GC E ROD OUTER SEGMENT MEMBRANE GUANYLATE CYCLASE ROS GC	NA	NA	NA	NA	NA	NA	NA	NA	NA	NA
1_140597783_-17.56	1	140597783	140597826	43	3	-17.5577	0.07171	0	0	0	1	NA	NA	-37149	ENSMMUG00000034851	NA	NA	NA	NA	NA	NA	NA	NA	NA	NA	RF00026	RFAM	snRNA	RNA, U6 small nuclear 1304, pseudogene [Source:HGNC Symbol;Acc:HGNC:48267]
15_61920472_-17.51	15	61920472	61920539	67	5	-17.5125	0.009025	0	1	0	0	ENSMMUG00000001132	NA	NA	NA	CDKN2B	HGNC Symbol	protein_coding	cyclin dependent kinase inhibitor 2B [Source:HGNC Symbol;Acc:HGNC:1788]	CYCLIN DEPENDENT KINASE 4 INHIBITOR B P14 INK4B P15 INK4B	NA	NA	NA	NA	NA	NA	NA	NA	NA	NA
13_902619_-17.45	13	902619	902680	61	4	-17.4518	0.06559	0	0	0	1	NA	NA	-17338	ENSMMUG00000039924	NA	NA	NA	NA	NA	NA	NA	NA	NA	NA			lincRNA
7_21437838_-17.45	7	21437838	21438065	227	22	-17.445	0.03761	0	0	0	1	NA	NA	-3653	ENSMMUG00000008752	NA	NA	NA	NA	NA	NA	NA	NA	NA	NA	DUOX1	HGNC Symbol	protein_coding	dual oxidase 1 [Source:HGNC Symbol;Acc:HGNC:3062]	DUAL OXIDASE 1 PRECURSOR EC_1.11.1.- EC_1.6.3.1 NADPH THYROID OXIDASE 1 THYROID OXIDASE 1
6_75261673_-17.42	6	75261673	75261745	72	9	-17.4187	0.0003533	0	1	0	0	ENSMMUG00000016402	NA	NA	NA	LHFPL2	NCBI gene	protein_coding	LHFPL tetraspan subfamily member 2 [Source:HGNC Symbol;Acc:HGNC:6588]	LHFPL TETRASPAN SUBFAMILY MEMBER LIPOMA HMGIC FUSION PARTNER	NA	NA	NA	NA	NA	NA	NA	NA	NA	NA
17_80245522_-17.41	17	80245522	80245592	70	6	-17.4105	0.01673	0	0	1	0	ENSMMUG00000009173	NA	NA	NA	STK24	NCBI gene	protein_coding	serine/threonine kinase 24 [Source:HGNC Symbol;Acc:HGNC:11403]	SERINE/THREONINE KINASE 24 EC_2.7.11.1 MAMMALIAN STE20 KINASE 3 MST 3 STE20 KINASE MST3 [CONTAINS SERINE/THREONINE KINASE KDA SUBUNIT MAMMALIAN STE20 KINASE 3 N TERMINAL MST3/N ; SERINE/THREONINE KINASE 24.12 KDA SUBUNIT MAMMALIAN STE20 KINASE 3 C TERMINAL MST3/C ]	NA	NA	NA	NA	NA	NA	NA	NA	NA	NA
3_1297741_-17.38	3	1297741	1297754	13	2	-17.3839	0.04471	0	0	1	0	ENSMMUG00000004472	NA	NA	NA	COL18A1	HGNC Symbol	protein_coding	collagen type XVIII alpha 1 chain [Source:HGNC Symbol;Acc:HGNC:2195]	COLLAGEN ALPHA 1 XVIII CHAIN PRECURSOR[CONTAINS ENDOSTATIN; NON COLLAGENOUS DOMAIN 1 NC1 ]	NA	NA	NA	NA	NA	NA	NA	NA	NA	NA
1_111092353_-17.34	1	111092353	111092998	645	25	-17.336	7.778e-08	0	0	0	1	NA	NA	35867	ENSMMUG00000005426	NA	NA	NA	NA	NA	NA	NA	NA	NA	NA	STRIP1	HGNC Symbol	protein_coding	striatin interacting protein 1 [Source:HGNC Symbol;Acc:HGNC:25916]	STRIATIN INTERACTING
19_494544_-17.3	19	494544	494881	337	18	-17.2961	0.008327	0	0	1	0	ENSMMUG00000022877	NA	NA	NA	PALM	HGNC Symbol	protein_coding	paralemmin [Source:HGNC Symbol;Acc:HGNC:8594]	PARALEMMIN 1 PRECURSOR PARALEMMIN	NA	NA	NA	NA	NA	NA	NA	NA	NA	NA
14_60134013_-17.29	14	60134013	60134083	70	3	-17.2861	0.001314	0	0	0	1	NA	NA	-5492	ENSMMUG00000007754	NA	NA	NA	NA	NA	NA	NA	NA	NA	NA	DCHS1	HGNC Symbol	protein_coding	dachsous cadherin-related 1 [Source:HGNC Symbol;Acc:HGNC:13681]	PROTOCADHERIN 16 PRECURSOR DACHSOUS HOMOLOG 1
1_16533780_-17.24	1	16533780	16533838	58	4	-17.24	0.01586	0	0	1	0	ENSMMUG00000010852	NA	NA	NA	ACTL8	HGNC Symbol	protein_coding	actin like 8 [Source:HGNC Symbol;Acc:HGNC:24018]	ACTIN 8 CANCER/TESTIS ANTIGEN 57 CT57	NA	NA	NA	NA	NA	NA	NA	NA	NA	NA
11_122846201_-17.23	11	122846201	122846453	252	9	-17.2333	0.0001792	0	1	1	0	ENSMMUG00000039447	NA	NA	NA	VPS37B	HGNC Symbol	protein_coding	VPS37B, ESCRT-I subunit [Source:HGNC Symbol;Acc:HGNC:25754]	VACUOLAR SORTING ASSOCIATED ESCRT I COMPLEX SUBUNIT	NA	NA	NA	NA	NA	NA	NA	NA	NA	NA
4_32346173_-17.19	4	32346173	32346444	271	10	-17.1871	0.03907	0	0	1	0	ENSMMUG00000006609	NA	NA	NA	MICB	NCBI gene	protein_coding	MHC class I polypeptide-related sequence B precursor [Source:RefSeq peptide;Acc:NP_001108428]	CLASS I HISTOCOMPATIBILITY ANTIGEN ALPHA CHAIN PRECURSOR MHC CLASS I ANTIGEN	NA	NA	NA	NA	NA	NA	NA	NA	NA	NA
10_56229644_-17.14	10	56229644	56229942	298	3	-17.1445	0.01065	1	1	0	0	ENSMMUG00000016813	ENSMMUG00000016813	NA	NA	CD93	HGNC Symbol	protein_coding	CD93 molecule [Source:HGNC Symbol;Acc:HGNC:15855]	COMPLEMENT COMPONENT C1Q RECEPTOR PRECURSOR C1Q/MBL/SPA RECEPTOR C1QR P C1QRP CELL SURFACE ANTIGEN AA4 COMPLEMENT COMPONENT 1 Q SUBCOMPONENT RECEPTOR 1 CD93 ANTIGEN	CD93	HGNC Symbol	protein_coding	CD93 molecule [Source:HGNC Symbol;Acc:HGNC:15855]	COMPLEMENT COMPONENT C1Q RECEPTOR PRECURSOR C1Q/MBL/SPA RECEPTOR C1QR P C1QRP CELL SURFACE ANTIGEN AA4 COMPLEMENT COMPONENT 1 Q SUBCOMPONENT RECEPTOR 1 CD93 ANTIGEN	NA	NA	NA	NA	NA
5_63891761_-17.1	5	63891761	63891829	68	4	-17.1029	0.0924	0	0	1	0	ENSMMUG00000004465	NA	NA	NA	RUFY3	HGNC Symbol	protein_coding	RUN and FYVE domain containing 3 [Source:HGNC Symbol;Acc:HGNC:30285]	RUFY3 RUN AND FYVE DOMAIN CONTAINING 3 RAP2 INTERACTING X RIPX SINGLE AXON REGULATED SINGAR	NA	NA	NA	NA	NA	NA	NA	NA	NA	NA
14_16412666_-17.09	14	16412666	16412728	62	9	-17.0866	0.04754	0	1	0	0	ENSMMUG00000010627	NA	NA	NA	APLNR	UniProtKB Gene Name	protein_coding	Apelin receptor [Source:UniProtKB/Swiss-Prot;Acc:O97666]	RECEPTOR	NA	NA	NA	NA	NA	NA	NA	NA	NA	NA
8_132778714_-17.08	8	132778714	132778892	178	5	-17.0811	0.09222	0	0	1	0	ENSMMUG00000012531	NA	NA	NA	ST3GAL1	NCBI gene	protein_coding	ST3 beta-galactoside alpha-2,3-sialyltransferase 1 [Source:HGNC Symbol;Acc:HGNC:10862]	CMP N ACETYLNEURAMINATE BETA GALACTOSAMIDE ALPHA 2 3 SIALYLTRANSFERASE 1 ALPHA 2 3 ST 1 BETA GALACTOSIDE ALPHA 2 3 SIALYLTRANSFERASE 1 EC_2.4.99.4 GAL NAC6S GAL BETA 1 3 GALNAC ALPHA 2 3 SIALYLTRANSFERASE ST3GAL I ST3GALI ST3GALA 1 ST3O SIALYLTRANSFERASE 4A SIAT4 A	NA	NA	NA	NA	NA	NA	NA	NA	NA	NA
16_48962779_-17.07	16	48962779	48962938	159	3	-17.0721	0.005221	0	1	1	0	ENSMMUG00000001329	NA	NA	NA	BRCA1	NCBI gene	protein_coding	breast cancer type 1 susceptibility protein homolog [Source:RefSeq peptide;Acc:NP_001108421]	BREAST CANCER TYPE 1 SUSCEPTIBILITY HOMOLOG EC_2.3.2.27 RING TYPE E3 UBIQUITIN TRANSFERASE BRCA1	NA	NA	NA	NA	NA	NA	NA	NA	NA	NA
10_90912103_-17.04	10	90912103	90912202	99	4	-17.0361	0.09127	0	0	0	1	NA	NA	46791	ENSMMUG00000047762	NA	NA	NA	NA	NA	NA	NA	NA	NA	NA			lincRNA
12_123146047_-17.03	12	123146047	123146070	23	2	-17.0275	0.05575	0	0	0	1	NA	NA	-25961	ENSMMUG00000040992	NA	NA	NA	NA	NA	NA	NA	NA	NA	NA			lincRNA
2_49664314_-16.96	2	49664314	49664583	269	12	-16.965	0.00747	0	0	0	1	NA	NA	18142	ENSMMUG00000020206	NA	NA	NA	NA	NA	NA	NA	NA	NA	NA			protein_coding
11_3461584_-16.91	11	3461584	3461869	285	5	-16.9088	0.001931	0	0	0	1	NA	NA	27579	ENSMMUG00000044950	NA	NA	NA	NA	NA	NA	NA	NA	NA	NA			protein_coding
8_115830652_-16.88	8	115830652	115830805	153	7	-16.8751	0.0234	0	0	0	1	NA	NA	62315	ENSMMUG00000020283	NA	NA	NA	NA	NA	NA	NA	NA	NA	NA	EIF3H	HGNC Symbol	protein_coding	eukaryotic translation initiation factor 3 subunit H [Source:HGNC Symbol;Acc:HGNC:3273]	EUKARYOTIC TRANSLATION INITIATION FACTOR 3 SUBUNIT H EIF3H EUKARYOTIC TRANSLATION INITIATION FACTOR 3 SUBUNIT 3
16_57309654_-16.87	16	57309654	57310028	374	15	-16.8719	0.0004955	1	1	0	0	ENSMMUG00000016757	ENSMMUG00000016755	NA	NA	STRADA	HGNC Symbol	protein_coding	STE20-related kinase adaptor alpha [Source:HGNC Symbol;Acc:HGNC:30172]	STE20 RELATED KINASE ADAPTER ALPHA STRAD ALPHA STE20 RELATED ADAPTER	LIMD2	NCBI gene	protein_coding	LIM domain containing 2 [Source:HGNC Symbol;Acc:HGNC:28142]	LIM DOMAIN CONTAINING 2	NA	NA	NA	NA	NA
13_91767942_-16.87	13	91767942	91768088	146	7	-16.8686	0.04592	0	0	1	0	ENSMMUG00000000199	NA	NA	NA	KCNIP3	NCBI gene	protein_coding	potassium voltage-gated channel interacting protein 3 [Source:HGNC Symbol;Acc:HGNC:15523]	CALSENILIN A TYPE POTASSIUM CHANNEL MODULATORY 3 DRE ANTAGONIST MODULATOR DREAM KV CHANNEL INTERACTING 3 KCHIP3	NA	NA	NA	NA	NA	NA	NA	NA	NA	NA
16_50846961_-16.82	16	50846961	50847109	148	7	-16.815	0.01728	0	1	0	0	ENSMMUG00000011009	NA	NA	NA	C1QL1	NCBI gene	protein_coding	C1q-related factor precursor [Source:RefSeq peptide;Acc:NP_001181601]	C1Q RELATED FACTOR PRECURSOR C1Q AND TUMOR NECROSIS FACTOR RELATED 14 C1Q/TNF RELATED 14 COMPLEMENT COMPONENT 1 Q SUBCOMPONENT 1	NA	NA	NA	NA	NA	NA	NA	NA	NA	NA
10_27860031_-16.81	10	27860031	27860208	177	6	-16.8091	0.002793	0	0	0	1	NA	NA	-3676	ENSMMUG00000020691	NA	NA	NA	NA	NA	NA	NA	NA	NA	NA	AAR2	HGNC Symbol	protein_coding	AAR2 splicing factor homolog [Source:HGNC Symbol;Acc:HGNC:15886]	AAR2 HOMOLOG AAR2 SPLICING FACTOR HOMOLOG
18_37869853_-16.76	18	37869853	37869900	47	4	-16.7576	1.554e-05	0	0	0	1	NA	NA	89149	ENSMMUG00000041682	NA	NA	NA	NA	NA	NA	NA	NA	NA	NA			lincRNA
20_72112243_-16.72	20	72112243	72112380	137	6	-16.7198	0.08695	0	0	0	1	NA	NA	-9958	ENSMMUG00000017608	NA	NA	NA	NA	NA	NA	NA	NA	NA	NA	C16orf95	HGNC Symbol	protein_coding	chromosome 16 open reading frame 95 [Source:HGNC Symbol;Acc:HGNC:40033]	UNCHARACTERIZED
2_59457507_-16.72	2	59457507	59457543	36	2	-16.7195	0.00478	0	0	1	0	ENSMMUG00000011231	NA	NA	NA	GRM7	HGNC Symbol	protein_coding	glutamate metabotropic receptor 7 [Source:HGNC Symbol;Acc:HGNC:4599]	METABOTROPIC GLUTAMATE RECEPTOR PRECURSOR	NA	NA	NA	NA	NA	NA	NA	NA	NA	NA
9_129314615_-16.71	9	129314615	129314748	133	5	-16.7085	0.04845	0	0	1	0	ENSMMUG00000006087	NA	NA	NA	ADGRA1	HGNC Symbol	protein_coding	adhesion G protein-coupled receptor A1 [Source:HGNC Symbol;Acc:HGNC:13838]	ADHESION G COUPLED RECEPTOR A1 G COUPLED RECEPTOR 123	NA	NA	NA	NA	NA	NA	NA	NA	NA	NA
7_123568806_-16.67	7	123568806	123568927	121	4	-16.67	0.01987	0	0	0	1	NA	NA	-84546	ENSMMUG00000021002	NA	NA	NA	NA	NA	NA	NA	NA	NA	NA	HIF1A	HGNC Symbol	protein_coding	hypoxia inducible factor 1 alpha subunit [Source:HGNC Symbol;Acc:HGNC:4910]	HYPOXIA INDUCIBLE FACTOR 1 ALPHA HIF 1 ALPHA HIF1 ALPHA
10_81964693_-16.58	10	81964693	81964805	112	4	-16.5784	0.04867	0	0	1	0	ENSMMUG00000004880	NA	NA	NA	GRAP2	NCBI gene	protein_coding	GRB2-related adaptor protein 2 [Source:HGNC Symbol;Acc:HGNC:4563]	GRB2 RELATED 2 ADAPTER GRID GRB 2 GRB2L GRBLG GROWTH FACTOR RECEPTOR BINDING HEMATOPOIETIC CELL ASSOCIATED GRPL	NA	NA	NA	NA	NA	NA	NA	NA	NA	NA
17_922610_-16.54	17	922610	922670	60	10	-16.5381	6.919e-05	0	0	0	1	NA	NA	32457	ENSMMUG00000037854	NA	NA	NA	NA	NA	NA	NA	NA	NA	NA			miRNA
19_2207699_-16.54	19	2207699	2207774	75	3	-16.5351	0.04096	0	0	0	1	NA	NA	-9712	ENSMMUG00000040876	NA	NA	NA	NA	NA	NA	NA	NA	NA	NA	LINGO3	HGNC Symbol	protein_coding	leucine rich repeat and Ig domain containing 3 [Source:HGNC Symbol;Acc:HGNC:21206]	LEUCINE RICH REPEAT AND IMMUNOGLOBULIN DOMAIN CONTAINING NOGO RECEPTOR INTERACTING 3 PRECURSOR LEUCINE RICH REPEAT NEURONAL 6B
3_77078389_-16.49	3	77078389	77078551	162	8	-16.4912	0.001782	0	0	1	0	ENSMMUG00000005299	NA	NA	NA	ADCYAP1R1	HGNC Symbol	protein_coding	ADCYAP receptor type I [Source:HGNC Symbol;Acc:HGNC:242]	PITUITARY ADENYLATE CYCLASE ACTIVATING POLYPEPTIDE TYPE I RECEPTOR PRECURSOR PACAP TYPE I RECEPTOR PACAP R 1 PACAP R1	NA	NA	NA	NA	NA	NA	NA	NA	NA	NA
16_70298022_-16.4	16	70298022	70298145	123	9	-16.4039	0.0004545	1	0	0	0	NA	ENSMMUG00000021045	-877	ENSMMUG00000021045	NA	NA	NA	NA	NA	CYGB	NCBI gene	protein_coding	cytoglobin [Source:RefSeq peptide;Acc:NP_001244859]	GLOBIN	CYGB	NCBI gene	protein_coding	cytoglobin [Source:RefSeq peptide;Acc:NP_001244859]	GLOBIN
19_2454203_-16.34	19	2454203	2454369	166	7	-16.3432	0.05283	0	0	0	1	NA	NA	18157	ENSMMUG00000015349	NA	NA	NA	NA	NA	NA	NA	NA	NA	NA			protein_coding		ATP SYNTHASE F 0 COMPLEX SUBUNIT C1 MITOCHONDRIAL PRECURSOR ATP SYNTHASE LIPID BINDING ATP SYNTHASE PROTEOLIPID P1 ATPASE 9 ATPASE SUBUNIT C
5_139034582_-16.34	5	139034582	139034747	165	6	-16.34	0.009234	0	1	0	0	ENSMMUG00000004983	NA	NA	NA	NOCT	HGNC Symbol	protein_coding	nocturnin [Source:HGNC Symbol;Acc:HGNC:14254]	NOCTURNIN EC_3.1.13.4 CARBON CATABOLITE REPRESSION 4 CIRCADIAN DEADENYLASE NOC	NA	NA	NA	NA	NA	NA	NA	NA	NA	NA
8_38958287_-16.26	8	38958287	38958456	169	6	-16.2597	0.003512	0	0	0	1	NA	NA	-76483	ENSMMUG00000025572	NA	NA	NA	NA	NA	NA	NA	NA	NA	NA	RF00019	RFAM	misc_RNA
1_2187112_-16.25	1	2187112	2187299	187	5	-16.2515	0.02181	0	0	1	0	ENSMMUG00000038565	NA	NA	NA			protein_coding			NA	NA	NA	NA	NA	NA	NA	NA	NA	NA
3_33928644_-16.25	3	33928644	33928715	71	4	-16.2488	0.02858	0	0	0	1	NA	NA	-52798	ENSMMUG00000040411	NA	NA	NA	NA	NA	NA	NA	NA	NA	NA			lincRNA
12_122525806_-16.2	12	122525806	122525905	99	5	-16.1955	0.05768	0	0	0	1	NA	NA	111155	ENSMMUG00000037212	NA	NA	NA	NA	NA	NA	NA	NA	NA	NA	RF00284	RFAM	snoRNA
11_124744501_-16.19	11	124744501	124744562	61	3	-16.1872	0.0146	0	0	0	1	NA	NA	-110580	ENSMMUG00000023107	NA	NA	NA	NA	NA	NA	NA	NA	NA	NA	NCOR2	HGNC Symbol	protein_coding	nuclear receptor corepressor 2 [Source:HGNC Symbol;Acc:HGNC:7673]	NUCLEAR RECEPTOR COREPRESSOR 2 N COR2 SILENCING MEDIATOR OF RETINOIC ACID AND THYROID HORMONE RECEPTOR SMRT T3 RECEPTOR ASSOCIATING FACTOR TRAC THYROID RETINOIC ACID RECEPTOR ASSOCIATED COREPRESSOR
13_47029068_-16.12	13	47029068	47029135	67	6	-16.1245	0.000172	0	0	1	0	ENSMMUG00000023326	NA	NA	NA	EPAS1	HGNC Symbol	protein_coding	endothelial PAS domain protein 1 [Source:HGNC Symbol;Acc:HGNC:3374]	ENDOTHELIAL PAS DOMAIN CONTAINING 1 EPAS 1 HIF 1 ALPHA FACTOR HLF HYPOXIA INDUCIBLE FACTOR 2 ALPHA HIF 2 ALPHA HIF2 ALPHA	NA	NA	NA	NA	NA	NA	NA	NA	NA	NA
7_96781124_-16.05	7	96781124	96781301	177	9	-16.0513	3.605e-06	0	0	0	1	NA	NA	17032	ENSMMUG00000021751	NA	NA	NA	NA	NA	NA	NA	NA	NA	NA			protein_coding		60S ACIDIC RIBOSOMAL P0
20_41853209_-16.05	20	41853209	41853270	61	4	-16.0461	0.002189	0	0	1	0	ENSMMUG00000015689	NA	NA	NA	ADGRG1	NCBI gene	protein_coding	Adhesion G-protein coupled receptor G1 ADGRG1 N-terminal fragment ADGRG1 C-terminal fragment [Source:UniProtKB/Swiss-Prot;Acc:Q50DM8]	ADHESION G COUPLED RECEPTOR G1 PRECURSOR G COUPLED RECEPTOR 56 [CONTAINS ADGRG1 N TERMINAL FRAGMENT ADGRG1 NT GPR56 N TERMINAL FRAGMENT GPR56 NT GPR56 N GPR56 EXTRACELLULAR SUBUNIT GPR56 SUBUNIT ALPHA ; ADGRG1 C TERMINAL FRAGMENT ADGRG1 CT GPR56 C TERMINAL FRAGMENT GPR56 CT GPR56 C GPR56 SEVEN TRANSMEMBRANE SUBUNIT GPR56 7TM GPR56 SUBUNIT BETA ]	NA	NA	NA	NA	NA	NA	NA	NA	NA	NA
1_41079095_-16.03	1	41079095	41079264	169	8	-16.0259	0.000564	0	0	0	1	NA	NA	-116155	ENSMMUG00000016215	NA	NA	NA	NA	NA	NA	NA	NA	NA	NA	HIVEP3	HGNC Symbol	protein_coding	human immunodeficiency virus type I enhancer binding protein 3 [Source:HGNC Symbol;Acc:HGNC:13561]	TRANSCRIPTION FACTOR HIVEP3 HUMAN IMMUNODEFICIENCY VIRUS TYPE I ENHANCER BINDING 3 KAPPA B AND V D J RECOMBINATION SIGNAL SEQUENCES BINDING KAPPA BINDING 1 KBP 1 ZINC FINGER ZAS3
2_202558015_-16	2	202558015	202558175	160	5	-16.0033	0.01353	0	0	0	1	NA	NA	15249	ENSMMUG00000000972	NA	NA	NA	NA	NA	NA	NA	NA	NA	NA	TNK2	HGNC Symbol	protein_coding	tyrosine kinase non receptor 2 [Source:HGNC Symbol;Acc:HGNC:19297]	ACTIVATED CDC42 KINASE 1 ACK 1 EC_2.7.10.2 EC_2.7.11.- 1 TYROSINE KINASE NON RECEPTOR 2
12_116651248_-15.96	12	116651248	116651435	187	6	-15.9643	0.02249	0	0	0	1	NA	NA	81192	ENSMMUG00000012173	NA	NA	NA	NA	NA	NA	NA	NA	NA	NA	SPP2	HGNC Symbol	protein_coding	secreted phosphoprotein 2 [Source:HGNC Symbol;Acc:HGNC:11256]	SECRETED PHOSPHOPROTEIN 24 PRECURSOR SPP 24 SECRETED PHOSPHOPROTEIN 2
5_21961747_-15.95	5	21961747	21961884	137	5	-15.9472	0.02414	0	0	0	1	NA	NA	-98550	ENSMMUG00000019963	NA	NA	NA	NA	NA	NA	NA	NA	NA	NA			protein_coding		ADHESION G COUPLED RECEPTOR A3 PRECURSOR G COUPLED RECEPTOR 125
19_995528_-15.94	19	995528	995745	217	12	-15.935	0.02452	0	0	1	0	ENSMMUG00000022198	NA	NA	NA	STK11	NCBI gene	protein_coding	serine/threonine-protein kinase STK11 [Source:RefSeq peptide;Acc:NP_001248599]	SERINE/THREONINE KINASE STK11 EC_2.7.11.1 LIVER KINASE B1 HOMOLOG LKB1	NA	NA	NA	NA	NA	NA	NA	NA	NA	NA
19_1351335_-15.9	19	1351335	1351452	117	7	-15.8978	0.03468	0	0	0	1	NA	NA	14334	ENSMMUG00000043577	NA	NA	NA	NA	NA	NA	NA	NA	NA	NA	MEX3D	HGNC Symbol	protein_coding	mex-3 RNA binding family member D [Source:HGNC Symbol;Acc:HGNC:16734]	RNA BINDING MEX3D RING FINGER AND KH DOMAIN CONTAINING 1
20_975664_-15.86	20	975664	975826	162	7	-15.8643	0.0008768	0	0	0	1	NA	NA	18348	ENSMMUG00000029283	NA	NA	NA	NA	NA	NA	NA	NA	NA	NA			protein_coding		TRANSCRIPTION FACTOR SOX 8
10_85276406_-15.82	10	85276406	85276585	179	5	-15.8228	0.05499	0	1	0	0	ENSMMUG00000004740	NA	NA	NA	MCAT	NCBI gene	protein_coding	malonyl-CoA-acyl carrier protein transacylase [Source:HGNC Symbol;Acc:HGNC:29622]	MALONYL COA ACYL CARRIER TRANSACYLASE MITOCHONDRIAL PRECURSOR MCT EC_2.3.1.39 [ACYL CARRIER PROTEIN] MALONYLTRANSFERASE	NA	NA	NA	NA	NA	NA	NA	NA	NA	NA
15_108742304_-15.82	15	108742304	108742779	475	8	-15.8175	4.953e-05	0	1	1	0	ENSMMUG00000008298	NA	NA	NA	C9orf3	HGNC Symbol	protein_coding	chromosome 9 open reading frame 3 [Source:HGNC Symbol;Acc:HGNC:1361]	AMINOPEPTIDASE O AP O EC_3.4.11.-	NA	NA	NA	NA	NA	NA	NA	NA	NA	NA
4_169850594_-15.76	4	169850594	169850635	41	3	-15.7601	0.01106	0	0	0	1	NA	NA	-54449	ENSMMUG00000014474	NA	NA	NA	NA	NA	NA	NA	NA	NA	NA	SMOC2	HGNC Symbol	protein_coding	SPARC related modular calcium binding 2 [Source:HGNC Symbol;Acc:HGNC:20323]	SPARC RELATED MODULAR CALCIUM BINDING 1 PRECURSOR SECRETED MODULAR CALCIUM BINDING 1 SMOC 1
16_43772435_-15.6	16	43772435	43772743	308	21	-15.6044	1.48e-06	0	0	1	0	ENSMMUG00000005869	NA	NA	NA	NPEPPS	HGNC Symbol	protein_coding	aminopeptidase puromycin sensitive [Source:HGNC Symbol;Acc:HGNC:7900]	AMINOPEPTIDASE	NA	NA	NA	NA	NA	NA	NA	NA	NA	NA
13_21021672_-15.5	13	21021672	21021716	44	2	-15.5022	0.08127	0	0	0	1	NA	NA	477	ENSMMUG00000043475	NA	NA	NA	NA	NA	NA	NA	NA	NA	NA			protein_coding
4_122708242_-15.49	4	122708242	122708304	62	2	-15.4911	0.03062	0	0	1	0	ENSMMUG00000019438	NA	NA	NA	UTRN	HGNC Symbol	protein_coding	utrophin [Source:HGNC Symbol;Acc:HGNC:12635]	DYSTROPHIN RELATED 2 DRP 2	NA	NA	NA	NA	NA	NA	NA	NA	NA	NA
8_9223978_-15.48	8	9223978	9224149	171	7	-15.4751	2.398e-05	0	0	0	1	NA	NA	34919	ENSMMUG00000043605	NA	NA	NA	NA	NA	NA	NA	NA	NA	NA	RP1L1	HGNC Symbol	protein_coding	RP1 like 1 [Source:HGNC Symbol;Acc:HGNC:15946]	OXYGEN REGULATED 1 RETINITIS PIGMENTOSA RP1 HOMOLOG
10_3852189_-15.44	10	3852189	3852351	162	4	-15.4419	0.09166	0	0	0	1	NA	NA	-28475	ENSMMUG00000044650	NA	NA	NA	NA	NA	NA	NA	NA	NA	NA			lincRNA
6_69061143_-15.38	6	69061143	69061243	100	6	-15.3795	0.03579	0	0	0	1	NA	NA	-51945	ENSMMUG00000003586	NA	NA	NA	NA	NA	NA	NA	NA	NA	NA	ZNF366	HGNC Symbol	protein_coding	zinc finger protein 366 [Source:HGNC Symbol;Acc:HGNC:18316]	ZINC FINGER 366 DENDRITIC CELL SPECIFIC TRANSCRIPT DC SCRIPT
16_72444548_-15.29	16	72444548	72444665	117	5	-15.2909	1.927e-05	0	0	0	1	NA	NA	-15570	ENSMMUG00000008239	NA	NA	NA	NA	NA	NA	NA	NA	NA	NA	DNAH17	HGNC Symbol	protein_coding	dynein axonemal heavy chain 17 [Source:HGNC Symbol;Acc:HGNC:2946]	DYNEIN HEAVY CHAIN 17 AXONEMAL AXONEMAL BETA DYNEIN HEAVY CHAIN 17 CILIARY DYNEIN HEAVY CHAIN 17
7_79932038_-15.24	7	79932038	79932107	69	3	-15.24	0.03988	0	0	0	1	NA	NA	66486	ENSMMUG00000011819	NA	NA	NA	NA	NA	NA	NA	NA	NA	NA	CHSY1	HGNC Symbol	protein_coding	chondroitin sulfate synthase 1 [Source:HGNC Symbol;Acc:HGNC:17198]	CHONDROITIN SULFATE SYNTHASE EC_2.4.1.- 226 GLUCURONOSYL N ACETYLGALACTOSAMINYL PROTEOGLYCAN 4 BETA N ACETYLGALACTOSAMINYLTRANSFERASE N ACETYLGALACTOSAMINYL PROTEOGLYCAN 3 BETA GLUCURONOSYLTRANSFERASE
5_1606091_-15.22	5	1606091	1606554	463	16	-15.2232	0.001628	0	0	0	1	NA	NA	160415	ENSMMUG00000008363	NA	NA	NA	NA	NA	NA	NA	NA	NA	NA	FAM53A	HGNC Symbol	protein_coding	family with sequence similarity 53 member A [Source:HGNC Symbol;Acc:HGNC:31860]	AMBIGUOUS
15_17126395_-15.15	15	17126395	17126527	132	5	-15.1507	0.09449	0	1	0	0	ENSMMUG00000044073	NA	NA	NA	NDUFA8	HGNC Symbol	protein_coding	NADH:ubiquinone oxidoreductase subunit A8 [Source:HGNC Symbol;Acc:HGNC:7692]	NADH DEHYDROGENASE [UBIQUINONE] 1 ALPHA SUBCOMPLEX SUBUNIT 8 COMPLEX I 19KD CI 19KD NADH UBIQUINONE OXIDOREDUCTASE 19 KDA SUBUNIT	NA	NA	NA	NA	NA	NA	NA	NA	NA	NA
1_60738241_-15.13	1	60738241	60738609	368	27	-15.1339	0.000147	0	0	1	0	ENSMMUG00000013840	NA	NA	NA	NFIA	HGNC Symbol	protein_coding	nuclear factor I A [Source:HGNC Symbol;Acc:HGNC:7784]	NUCLEAR FACTOR 1 TYPE NF1 NUCLEAR FACTOR CCAAT BOX BINDING TRANSCRIPTION FACTOR CTF NUCLEAR FACTOR NF NFI TGGCA BINDING	NA	NA	NA	NA	NA	NA	NA	NA	NA	NA
3_185490894_-15.13	3	185490894	185491047	153	18	-15.1302	0.09757	0	0	1	0	ENSMMUG00000009611	NA	NA	NA	VIPR2	HGNC Symbol	protein_coding	vasoactive intestinal peptide receptor 2 [Source:HGNC Symbol;Acc:HGNC:12695]	VASOACTIVE INTESTINAL POLYPEPTIDE RECEPTOR 2 PRECURSOR VIP R 2 PITUITARY ADENYLATE CYCLASE ACTIVATING POLYPEPTIDE TYPE III RECEPTOR PACAP TYPE III RECEPTOR PACAP R 3 PACAP R3	NA	NA	NA	NA	NA	NA	NA	NA	NA	NA
19_43062279_-15.07	19	43062279	43062469	190	7	-15.0742	0.04768	0	0	0	1	NA	NA	-14368	ENSMMUG00000019356	NA	NA	NA	NA	NA	NA	NA	NA	NA	NA	BICRA	HGNC Symbol	protein_coding	BRD4 interacting chromatin remodeling complex associated protein [Source:HGNC Symbol;Acc:HGNC:4332]	BRD4 INTERACTING CHROMATIN REMODELING COMPLEX ASSOCIATED GLIOMA TUMOR SUPPRESSOR CANDIDATE REGION GENE 1
17_79941388_-15.05	17	79941388	79941687	299	10	-15.0467	8.594e-05	0	0	1	0	ENSMMUG00000009890	NA	NA	NA	FARP1	HGNC Symbol	protein_coding	FERM, ARH/RhoGEF and pleckstrin domain protein 1 [Source:HGNC Symbol;Acc:HGNC:3591]	FERM ARHGEF AND PLECKSTRIN DOMAIN CONTAINING 1 FERM RHOGEF AND PLECKSTRIN DOMAIN CONTAINING 1	NA	NA	NA	NA	NA	NA	NA	NA	NA	NA
1_21495714_-15.02	1	21495714	21495989	275	8	-15.0162	0.002944	0	0	1	0	ENSMMUG00000023382	NA	NA	NA	EPHB2	HGNC Symbol	protein_coding	EPH receptor B2 [Source:HGNC Symbol;Acc:HGNC:3393]	EPHRIN TYPE B RECEPTOR 2 PRECURSOR EC_2.7.10.1 TYROSINE KINASE TYROSINE KINASE EPH 3 TYROSINE KINASE RECEPTOR 3	NA	NA	NA	NA	NA	NA	NA	NA	NA	NA
8_23311759_-14.99	8	23311759	23311905	146	7	-14.9934	0.006492	0	0	1	0	ENSMMUG00000016658	NA	NA	NA	ENTPD4	NCBI gene	protein_coding	ectonucleoside triphosphate diphosphohydrolase 4 [Source:RefSeq peptide;Acc:NP_001248494]	LYSYL OXIDASE HOMOLOG 2 PRECURSOR EC_1.4.3.13 LYSYL OXIDASE 2	NA	NA	NA	NA	NA	NA	NA	NA	NA	NA
10_78228569_-14.96	10	78228569	78228756	187	7	-14.9636	0.0005791	0	0	1	0	ENSMMUG00000006101	NA	NA	NA	MYH9	HGNC Symbol	protein_coding	myosin heavy chain 9 [Source:HGNC Symbol;Acc:HGNC:7579]	MYOSIN 9 CELLULAR MYOSIN HEAVY CHAIN TYPE A MYOSIN HEAVY CHAIN 9 MYOSIN HEAVY CHAIN NON MUSCLE IIA NON MUSCLE MYOSIN HEAVY CHAIN A NMMHC A NON MUSCLE MYOSIN HEAVY CHAIN IIA NMMHC II A NMMHC IIA	NA	NA	NA	NA	NA	NA	NA	NA	NA	NA
3_487357_-14.81	3	487357	487421	64	4	-14.8116	0.005419	1	1	0	0	ENSMMUG00000022331	ENSMMUG00000012911	NA	NA	MCM3AP	HGNC Symbol	protein_coding	minichromosome maintenance complex component 3 associated protein [Source:HGNC Symbol;Acc:HGNC:6946]	GERMINAL CENTER ASSOCIATED NUCLEAR GANP ASSOCIATED	YBEY	NCBI gene	protein_coding	ybeY metallopeptidase (putative) [Source:HGNC Symbol;Acc:HGNC:1299]	BROMODOMAIN CONTAINING	NA	NA	NA	NA	NA
20_1501658_-14.76	20	1501658	1501811	153	7	-14.7579	0.04394	0	1	0	0	ENSMMUG00000000044	NA	NA	NA	IFT140	HGNC Symbol	protein_coding	intraflagellar transport 140 [Source:HGNC Symbol;Acc:HGNC:29077]	INTRAFLAGELLAR TRANSPORT HOMOLOG	NA	NA	NA	NA	NA	NA	NA	NA	NA	NA
[truncated: 332 more rows]

## Sheet: Table-S9
List of significant DMRs (Sidak p-value < 0.1; methylation difference > 10%) for WSD.
[truncated: 164 more rows]

[truncated: 5 more sheets: Table-S10, Table-S11, Table-S12, Table-S13, Table-S14]
